# Supplementary material for: Occurrence and characterization of tremolite asbestos from the Mid Atlantic Ridge
Source: Sci Rep. 2021 Mar 18;11:6285. doi: 10.1038/s41598-021-85576-w (PMC7973559; doi:10.1038/s41598-021-85576-w)
Supplement: Supplementary file 2 — Supplementary Information 2. [file 41598_2021_85576_MOESM2_ESM.cif]

data_shelx

_publ_section_related_literature ?

_publ_contact_author_name 'Dario Di Giuseppe'

_publ_contact_letter 
;
Please consider this CIF for publication. I certify that this contibution is the
original work of those listed as authors; that it has not been published
before (in any language or medium) and is not being considered for publication
elsewhere; that all authors concur with and are aware of the submission; that
all workers involved in the study are listed as authors or given proper credit
in the acknowledgements; that I have obtained permission for and acknowledged
the source of any excerpts from other copyright works; and that to the best of
my knowledge the paper contains no statements which are libellous, unlawful or
in any way actionable. All coauthors have made significant scientific
contributions to the work reported, including the ideas and their execution,
and share responsibility and accountability for the results.
;


_publ_requested_category ?

_publ_requested_journal ?

_publ_contact_author_fax ?

_publ_contact_author_phone ?

_publ_contact_author_address

;
Department of Chemical and Geological Sciences, University of Modena and
Reggio Emilia, Modena, 
Italy
;


_publ_section_title
;
Occurrence and characterization of fibrous tremolite from the Mid Atlantic Ridge
;

# Loop of author details

loop_
_publ_author_name
_publ_author_address
_publ_author_footnote
_publ_author_email
'Di Giuseppe, Dario'
;
Department of Chemical and Geological Sciences, University of Modena and
Reggio Emilia, Modena, 
Italy
;
.
;
dario.digiuseppe@unimore.it
;
'Perchiazzi, Natale'
;
Department of Earth Sciences,  University of Pisa, Via S. Maria 53, I-56126
Pisa, Italy
;
.
.
'Brunelli, Daniele'
;
Department of Chemical and Geological Sciences, University of Modena and
Reggio Emilia, Modena, 
Italy
;
.
.
'Giovanardi, Tommaso'
;
Department of Chemical and Geological Sciences, University of Modena and
Reggio Emilia, Modena, 
Italy
;
.
.
'Nodari, Luca'
;
CNR-ICMATE Institute of Condensed Matter Chemistry and Technologies for Energy,
Italian National Research Council, Corso Stati Uniti, 4, I-35127, Padova,
Italy.
;
.
.
'Della Ventura, Giancarlo'
;
Department of Sciences, The University of Roma Tre, Roma, Italy
;
.
.
'Malferrari, Daniele'
;
Department of Chemical and Geological Sciences, University of Modena and
Reggio Emilia, Modena, 
Italy
;
.
.
'Gualtieri, Alessandro F.'
;
Department of Chemical and Geological Sciences, University of Modena and
Reggio Emilia, Modena, 
Italy
;
.
.


_publ_section_abstract
;
?
;


_publ_contact_author_email
'dario.digiuseppe@unimore.it'
#Added by publCIF


_audit_update_record
;
2020-11-23 # Formatted by publCIF

;
_publcif_datablock.id '{0df0deff-1bda-430f-b740-77bb548d3f9f}'

_publ_section_exptl_refinement
;
(type here to add)
;

_publ_section_exptl_prep
;
(type here to add)
;

_publ_manuscript_text
;
(type here to add)
;
 
_audit_creation_method            'SHELXL-2018/3'
_shelx_SHELXL_version_number      '2018/3'
_chemical_name_systematic         ?
_chemical_name_common             ?
_chemical_melting_point           ?
_chemical_formula_moiety          ?
_chemical_formula_sum
 ' Na0.28 Ca1.80 Mg4.65 Fe0.30 Al0.61 Si7.53 O23' 
_chemical_formula_weight          833.57

loop_
 _atom_type_symbol
 _atom_type_description
 _atom_type_scat_dispersion_real
 _atom_type_scat_dispersion_imag
 _atom_type_scat_source
 'Mg'  'Mg'   0.0486   0.0363
 'International Tables Vol C Tables 4.2.6.8 and 6.1.1.4'
 'Fe'  'Fe'   0.3463   0.8444
 'International Tables Vol C Tables 4.2.6.8 and 6.1.1.4'
 'Ca'  'Ca'   0.2262   0.3064
 'International Tables Vol C Tables 4.2.6.8 and 6.1.1.4'
 'O'  'O'   0.0106   0.0060
 'International Tables Vol C Tables 4.2.6.8 and 6.1.1.4'
 'Si'  'Si'   0.0817   0.0704
 'International Tables Vol C Tables 4.2.6.8 and 6.1.1.4'
 'Al'  'Al'   0.0645   0.0514
 'International Tables Vol C Tables 4.2.6.8 and 6.1.1.4'
 'Na'  'Na'   0.0362   0.0249
 'International Tables Vol C Tables 4.2.6.8 and 6.1.1.4'
 'H'  'H'   0.0000   0.0000
 'International Tables Vol C Tables 4.2.6.8 and 6.1.1.4'
 
_space_group_crystal_system       monoclinic
_space_group_IT_number            12
_space_group_name_H-M_alt         'C 2/m'
_space_group_name_Hall            '-C 2y'
 
_shelx_space_group_comment
;
The symmetry employed for this shelxl refinement is uniquely defined
by the following loop, which should always be used as a source of
symmetry information in preference to the above space-group names.
They are only intended as comments.
;
 
loop_
 _space_group_symop_operation_xyz
 'x, y, z'
 '-x, y, -z'
 'x+1/2, y+1/2, z'
 '-x+1/2, y+1/2, -z'
 '-x, -y, -z'
 'x, -y, z'
 '-x+1/2, -y+1/2, -z'
 'x+1/2, -y+1/2, z'
 
_cell_length_a                    9.8469(6)
_cell_length_b                    18.0651(11)
_cell_length_c                    5.2795(4)
_cell_angle_alpha                 90
_cell_angle_beta                  104.803(3)
_cell_angle_gamma                 90
_cell_volume                      907.98(10)
_cell_formula_units_Z             2
_cell_measurement_temperature     293(2)
_cell_measurement_reflns_used     7068
_cell_measurement_theta_min       4.51
_cell_measurement_theta_max       29.99
 
_exptl_crystal_description        'acicular'
_exptl_crystal_colour            ' pale_green'
_exptl_crystal_density_meas       ?
_exptl_crystal_density_method     ?
_exptl_crystal_density_diffrn     3.064          
_exptl_crystal_F_000              826
_exptl_transmission_factor_min    ?
_exptl_transmission_factor_max    ?
_exptl_crystal_size_max           0.2
_exptl_crystal_size_mid           0.03
_exptl_crystal_size_min           0.01
_exptl_absorpt_coefficient_mu     1.65
_shelx_estimated_absorpt_T_min    ?
_shelx_estimated_absorpt_T_max    ?
_exptl_absorpt_correction_type   multi-scan
_exptl_absorpt_correction_T_min  0.6349
_exptl_absorpt_correction_T_max  0.7469
_exptl_absorpt_process_details
;
 SADABS 2016/2: Krause, L., Herbst-Irmer, R., Sheldrick G.M. & Stalke D.,
 J. Appl. Cryst. 48 (2015) 3-10
;
_exptl_absorpt_special_details    ?
_diffrn_ambient_temperature       293(2)
_diffrn_radiation_wavelength      0.71073
_diffrn_radiation_type            MoK\a
_diffrn_source                    ?
_diffrn_measurement_device_type   Bruker_Smart_Breeze
_diffrn_measurement_method        psi_omega_scans
_diffrn_detector_area_resol_mean  ?
_diffrn_reflns_number             11055
_diffrn_reflns_av_unetI/netI      0.0179
_diffrn_reflns_av_R_equivalents   0.0355
_diffrn_reflns_limit_h_min        -13
_diffrn_reflns_limit_h_max        13
_diffrn_reflns_limit_k_min        -25
_diffrn_reflns_limit_k_max        24
_diffrn_reflns_limit_l_min        -7
_diffrn_reflns_limit_l_max        7
_diffrn_reflns_theta_min          3.992
_diffrn_reflns_theta_max          29.991
_diffrn_reflns_theta_full         25.242
_diffrn_measured_fraction_theta_max   0.930
_diffrn_measured_fraction_theta_full  0.991
_diffrn_reflns_Laue_measured_fraction_max    0.930
_diffrn_reflns_Laue_measured_fraction_full   0.991
_diffrn_reflns_point_group_measured_fraction_max   0.930
_diffrn_reflns_point_group_measured_fraction_full  0.991
_reflns_number_total              1276
_reflns_number_gt                 1193
_reflns_threshold_expression      'I > 2\s(I)'
_reflns_Friedel_coverage          0.000
_reflns_Friedel_fraction_max      .
_reflns_Friedel_fraction_full     .
 
_reflns_special_details
;
 Reflections were merged by SHELXL according to the crystal
 class for the calculation of statistics and refinement.
 
 _reflns_Friedel_fraction is defined as the number of unique
 Friedel pairs measured divided by the number that would be
 possible theoretically, ignoring centric projections and
 systematic absences. Completness statistics refer to single and
 composite reflections containing twin component 1 only.
;
 
_computing_data_collection        ?
_computing_cell_refinement        ?
_computing_data_reduction         ?
_computing_structure_solution     ?
_computing_structure_refinement 'SHELXL-2018/3 (Sheldrick, 2018)'
_computing_molecular_graphics     ?
_computing_publication_material   ?
_refine_special_details
;
 Refined as a 2-component twin.
;
_refine_ls_structure_factor_coef  Fsqd
_refine_ls_matrix_type            full
_refine_ls_weighting_scheme       calc
_refine_ls_weighting_details
'w=1/[\s^2^(Fo^2^)+(0.0360P)^2^+19.0858P] where P=(Fo^2^+2Fc^2^)/3'
_atom_sites_solution_primary      ?
_atom_sites_solution_secondary    ?
_atom_sites_solution_hydrogens    difmap
_refine_ls_number_reflns          1276
_refine_ls_number_parameters      108
_refine_ls_number_restraints      0
_refine_ls_R_factor_all           0.0316
_refine_ls_R_factor_gt            0.0298
_refine_ls_wR_factor_ref          0.0776
_refine_ls_wR_factor_gt           0.0763
_refine_ls_goodness_of_fit_ref    0.694
_refine_ls_restrained_S_all       0.694
_refine_ls_shift/su_max           0.000
_refine_ls_shift/su_mean          0.000
 
loop_
 _atom_site_label
 _atom_site_type_symbol
 _atom_site_fract_x
 _atom_site_fract_y
 _atom_site_fract_z
 _atom_site_U_iso_or_equiv
 _atom_site_adp_type
 _atom_site_occupancy
 _atom_site_site_symmetry_order  
 _atom_site_calc_flag
 _atom_site_refinement_flags_posn
 _atom_site_refinement_flags_adp
 _atom_site_refinement_flags_occupancy
 _atom_site_disorder_assembly
 _atom_site_disorder_group
M4' Fe 0.000000 0.252(3) 0.500000 0.030(8) Uiso 0.038(8) 2 d S . P . .
ANA Na 0.000000 0.500000 0.000000 0.129(14) Uiso 0.29(2) 4 d S . . . .
Mg1 Mg 0.000000 0.08813(6) 0.500000 0.0067(4) Uani 0.965(6) 2 d S T P . .
Fe1 Fe 0.000000 0.08813(6) 0.500000 0.0067(4) Uani 0.035(6) 2 d S T P . .
Mg2 Mg 0.000000 0.17645(6) 0.000000 0.0065(4) Uani 0.959(5) 2 d S T P . .
Fe2 Fe 0.000000 0.17645(6) 0.000000 0.0065(4) Uani 0.041(5) 2 d S T P . .
Mg3 Mg 0.000000 0.000000 0.000000 0.0060(6) Uani 0.964(8) 4 d S T P . .
Fe3 Fe 0.000000 0.000000 0.000000 0.0060(6) Uani 0.036(8) 4 d S T P . .
M4 Ca 0.000000 0.27780(11) 0.500000 0.0104(3) Uani 0.962(8) 2 d S T P . .
O1 O 0.11042(18) 0.08624(10) 0.2177(3) 0.0086(3) Uani 1 1 d . . . . .
O2 O 0.11910(17) 0.17168(10) 0.7251(3) 0.0084(3) Uani 1 1 d . . . . .
OH3 O 0.1095(3) 0.000000 0.7154(5) 0.0104(5) Uani 1 2 d S T P . .
HO3 H 0.190907 0.013000 0.769700 0.14(3) Uiso 1 1 d . . . . .
O4 O 0.13385(19) 0.25176(10) 0.2099(3) 0.0111(3) Uani 1 1 d . . . . .
O5 O 0.34730(18) 0.13575(10) 0.1019(3) 0.0112(4) Uani 1 1 d . . . . .
O6 O 0.34404(18) 0.11736(10) 0.5942(3) 0.0109(4) Uani 1 1 d . . . . .
O7 O 0.3380(3) 0.000000 0.2850(5) 0.0122(5) Uani 1 2 d S T P . .
SiT1 Si 0.28048(7) 0.08425(4) 0.29753(12) 0.00623(16) Uani 0.883 1 d . . P . .
AlT1 Al 0.28048(7) 0.08425(4) 0.29753(12) 0.00623(16) Uani 0.117 1 d . . P . .
SiT2 Si 0.28922(7) 0.17143(4) -0.19456(12) 0.00653(16) Uani 1 1 d . . . . .
 
loop_
 _atom_site_aniso_label
 _atom_site_aniso_U_11
 _atom_site_aniso_U_22
 _atom_site_aniso_U_33
 _atom_site_aniso_U_23
 _atom_site_aniso_U_13
 _atom_site_aniso_U_12
Mg1 0.0088(6) 0.0059(6) 0.0063(6) 0.000 0.0033(4) 0.000
Fe1 0.0088(6) 0.0059(6) 0.0063(6) 0.000 0.0033(4) 0.000
Mg2 0.0077(6) 0.0059(6) 0.0063(5) 0.000 0.0025(4) 0.000
Fe2 0.0077(6) 0.0059(6) 0.0063(5) 0.000 0.0025(4) 0.000
Mg3 0.0070(8) 0.0056(8) 0.0059(8) 0.000 0.0024(5) 0.000
Fe3 0.0070(8) 0.0056(8) 0.0059(8) 0.000 0.0024(5) 0.000
M4 0.0126(4) 0.0098(6) 0.0113(4) 0.000 0.0076(3) 0.000
O1 0.0086(8) 0.0094(8) 0.0079(7) -0.0001(6) 0.0024(6) 0.0001(6)
O2 0.0070(8) 0.0096(8) 0.0090(7) -0.0002(6) 0.0028(6) 0.0003(6)
OH3 0.0100(12) 0.0111(12) 0.0107(11) 0.000 0.0039(9) 0.000
O4 0.0128(8) 0.0089(8) 0.0124(8) 0.0002(6) 0.0044(6) -0.0032(6)
O5 0.0098(8) 0.0151(9) 0.0086(8) 0.0038(6) 0.0023(6) 0.0000(7)
O6 0.0099(8) 0.0135(9) 0.0098(8) -0.0041(6) 0.0032(6) 0.0004(6)
O7 0.0110(12) 0.0081(11) 0.0173(12) 0.000 0.0034(9) 0.000
SiT1 0.0070(3) 0.0055(3) 0.0065(3) -0.0002(2) 0.0023(2) -0.0006(2)
AlT1 0.0070(3) 0.0055(3) 0.0065(3) -0.0002(2) 0.0023(2) -0.0006(2)
SiT2 0.0077(3) 0.0061(3) 0.0060(3) 0.0001(2) 0.0022(2) -0.0005(2)
 
_geom_special_details
;
 All esds (except the esd in the dihedral angle between two l.s. planes)
 are estimated using the full covariance matrix.  The cell esds are taken
 into account individually in the estimation of esds in distances, angles
 and torsion angles; correlations between esds in cell parameters are only
 used when they are defined by crystal symmetry.  An approximate (isotropic)
 treatment of cell esds is used for estimating esds involving l.s. planes.
;
 
loop_
 _geom_bond_atom_site_label_1
 _geom_bond_atom_site_label_2
 _geom_bond_distance
 _geom_bond_site_symmetry_2
 _geom_bond_publ_flag
M4' O2 2.04(3) 2_556 ?
M4' O2 2.04(3) . ?
M4' O4 2.2615(17) . ?
M4' O4 2.2615(17) 2_556 ?
M4' Mg1 2.96(5) . ?
M4' Mg2 2.97(2) . ?
M4' Mg2 2.97(2) 1_556 ?
ANA O7 2.457(3) 7 ?
ANA O7 2.457(3) 3_455 ?
ANA O5 2.9963(19) 8_455 ?
ANA O5 2.9963(19) 4 ?
ANA O5 2.9963(19) 3_455 ?
ANA O5 2.9963(19) 7 ?
ANA SiT1 3.3453(6) 8_455 ?
ANA SiT1 3.3453(6) 4 ?
ANA SiT1 3.3453(6) 3_455 ?
ANA SiT1 3.3453(6) 7 ?
Mg1 O1 2.0572(17) . ?
Mg1 O1 2.0572(17) 2_556 ?
Mg1 O2 2.0865(19) . ?
Mg1 O2 2.0866(19) 2_556 ?
Mg1 OH3 2.0890(18) 5_556 ?
Mg1 OH3 2.0890(18) . ?
Mg1 Mg3 3.0827(6) . ?
Mg1 Mg3 3.0827(6) 1_556 ?
Mg1 Mg2 3.0845(8) 1_556 ?
Mg2 O4 2.0173(19) 2 ?
Mg2 O4 2.0173(19) . ?
Mg2 O2 2.0879(16) 1_554 ?
Mg2 O2 2.0879(16) 2_556 ?
Mg2 O1 2.1262(19) . ?
Mg2 O1 2.1262(19) 2 ?
Mg3 OH3 2.061(2) 5_556 ?
Mg3 OH3 2.061(2) 1_554 ?
Mg3 O1 2.0718(17) 5 ?
Mg3 O1 2.0718(17) . ?
Mg3 O1 2.0718(17) 6 ?
Mg3 O1 2.0718(17) 2 ?
M4 O4 2.3100(18) . ?
M4 O4 2.3100(18) 2_556 ?
M4 O2 2.398(2) 2_556 ?
M4 O2 2.398(2) . ?
M4 O6 2.566(2) 7_556 ?
M4 O6 2.566(2) 8_455 ?
M4 O5 2.739(2) 7_556 ?
M4 O5 2.739(2) 8_455 ?
M4 SiT2 3.0756(9) 7 ?
M4 SiT2 3.0756(9) 8_456 ?
O1 SiT1 1.6195(18) . ?
O2 SiT2 1.6196(18) 1_556 ?
O4 SiT2 1.5928(19) 7 ?
O5 SiT1 1.6470(18) . ?
O5 SiT2 1.6536(18) . ?
O6 SiT1 1.6438(18) . ?
O6 SiT2 1.6723(18) 1_556 ?
O7 SiT1 1.6313(11) 6 ?
O7 SiT1 1.6313(11) . ?
 
loop_
 _geom_angle_atom_site_label_1
 _geom_angle_atom_site_label_2
 _geom_angle_atom_site_label_3
 _geom_angle
 _geom_angle_site_symmetry_1
 _geom_angle_site_symmetry_3
 _geom_angle_publ_flag
O2 M4' O2 89.7(19) 2_556 . ?
O2 M4' O4 87.3(8) 2_556 . ?
O2 M4' O4 92.6(9) . . ?
O2 M4' O4 92.6(9) 2_556 2_556 ?
O2 M4' O4 87.3(8) . 2_556 ?
O4 M4' O4 180(2) . 2_556 ?
O2 M4' Mg1 44.8(10) 2_556 . ?
O2 M4' Mg1 44.8(10) . . ?
O4 M4' Mg1 89.9(12) . . ?
O4 M4' Mg1 89.9(12) 2_556 . ?
O2 M4' Mg2 44.6(4) 2_556 . ?
O2 M4' Mg2 93.5(14) . . ?
O4 M4' Mg2 42.7(4) . . ?
O4 M4' Mg2 137.2(13) 2_556 . ?
Mg1 M4' Mg2 62.7(8) . . ?
O2 M4' Mg2 93.5(14) 2_556 1_556 ?
O2 M4' Mg2 44.6(4) . 1_556 ?
O4 M4' Mg2 137.2(13) . 1_556 ?
O4 M4' Mg2 42.7(4) 2_556 1_556 ?
Mg1 M4' Mg2 62.7(8) . 1_556 ?
Mg2 M4' Mg2 125.4(16) . 1_556 ?
O7 ANA O7 180.0 7 3_455 ?
O7 ANA O5 122.96(4) 7 8_455 ?
O7 ANA O5 57.04(4) 3_455 8_455 ?
O7 ANA O5 57.04(4) 7 4 ?
O7 ANA O5 122.96(4) 3_455 4 ?
O5 ANA O5 180.00(4) 8_455 4 ?
O7 ANA O5 122.96(4) 7 3_455 ?
O7 ANA O5 57.04(4) 3_455 3_455 ?
O5 ANA O5 109.86(7) 8_455 3_455 ?
O5 ANA O5 70.14(7) 4 3_455 ?
O7 ANA O5 57.04(4) 7 7 ?
O7 ANA O5 122.96(4) 3_455 7 ?
O5 ANA O5 70.14(7) 8_455 7 ?
O5 ANA O5 109.86(7) 4 7 ?
O5 ANA O5 180.0 3_455 7 ?
O7 ANA SiT1 152.394(16) 7 8_455 ?
O7 ANA SiT1 27.606(16) 3_455 8_455 ?
O5 ANA SiT1 29.45(3) 8_455 8_455 ?
O5 ANA SiT1 150.55(3) 4 8_455 ?
O5 ANA SiT1 82.76(3) 3_455 8_455 ?
O5 ANA SiT1 97.24(3) 7 8_455 ?
O7 ANA SiT1 27.606(16) 7 4 ?
O7 ANA SiT1 152.394(16) 3_455 4 ?
O5 ANA SiT1 150.55(3) 8_455 4 ?
O5 ANA SiT1 29.45(3) 4 4 ?
O5 ANA SiT1 97.24(3) 3_455 4 ?
O5 ANA SiT1 82.76(3) 7 4 ?
SiT1 ANA SiT1 180.000(19) 8_455 4 ?
O7 ANA SiT1 152.394(16) 7 3_455 ?
O7 ANA SiT1 27.606(16) 3_455 3_455 ?
O5 ANA SiT1 82.76(3) 8_455 3_455 ?
O5 ANA SiT1 97.24(3) 4 3_455 ?
O5 ANA SiT1 29.45(3) 3_455 3_455 ?
O5 ANA SiT1 150.55(3) 7 3_455 ?
SiT1 ANA SiT1 54.13(2) 8_455 3_455 ?
SiT1 ANA SiT1 125.87(2) 4 3_455 ?
O7 ANA SiT1 27.606(16) 7 7 ?
O7 ANA SiT1 152.394(16) 3_455 7 ?
O5 ANA SiT1 97.24(3) 8_455 7 ?
O5 ANA SiT1 82.76(3) 4 7 ?
O5 ANA SiT1 150.55(3) 3_455 7 ?
O5 ANA SiT1 29.45(3) 7 7 ?
SiT1 ANA SiT1 125.87(2) 8_455 7 ?
SiT1 ANA SiT1 54.13(2) 4 7 ?
SiT1 ANA SiT1 180.0 3_455 7 ?
O1 Mg1 O1 178.10(11) . 2_556 ?
O1 Mg1 O2 95.76(7) . . ?
O1 Mg1 O2 85.62(7) 2_556 . ?
O1 Mg1 O2 85.62(7) . 2_556 ?
O1 Mg1 O2 95.76(7) 2_556 2_556 ?
O2 Mg1 O2 87.33(10) . 2_556 ?
O1 Mg1 OH3 83.57(8) . 5_556 ?
O1 Mg1 OH3 94.98(9) 2_556 5_556 ?
O2 Mg1 OH3 176.54(8) . 5_556 ?
O2 Mg1 OH3 96.00(7) 2_556 5_556 ?
O1 Mg1 OH3 94.98(9) . . ?
O1 Mg1 OH3 83.57(8) 2_556 . ?
O2 Mg1 OH3 95.99(7) . . ?
O2 Mg1 OH3 176.54(8) 2_556 . ?
OH3 Mg1 OH3 80.70(11) 5_556 . ?
O1 Mg1 M4' 90.95(6) . . ?
O1 Mg1 M4' 90.95(6) 2_556 . ?
O2 Mg1 M4' 43.67(5) . . ?
O2 Mg1 M4' 43.66(5) 2_556 . ?
OH3 Mg1 M4' 139.65(6) 5_556 . ?
OH3 Mg1 M4' 139.65(6) . . ?
O1 Mg1 Mg3 41.88(5) . . ?
O1 Mg1 Mg3 136.67(6) 2_556 . ?
O2 Mg1 Mg3 137.59(5) . . ?
O2 Mg1 Mg3 90.51(5) 2_556 . ?
OH3 Mg1 Mg3 41.69(7) 5_556 . ?
OH3 Mg1 Mg3 87.68(7) . . ?
M4' Mg1 Mg3 121.095(18) . . ?
O1 Mg1 Mg3 136.67(6) . 1_556 ?
O1 Mg1 Mg3 41.88(5) 2_556 1_556 ?
O2 Mg1 Mg3 90.51(5) . 1_556 ?
O2 Mg1 Mg3 137.59(5) 2_556 1_556 ?
OH3 Mg1 Mg3 87.68(7) 5_556 1_556 ?
OH3 Mg1 Mg3 41.69(7) . 1_556 ?
M4' Mg1 Mg3 121.095(17) . 1_556 ?
Mg3 Mg1 Mg3 117.81(3) . 1_556 ?
O1 Mg1 Mg2 138.08(6) . 1_556 ?
O1 Mg1 Mg2 43.37(5) 2_556 1_556 ?
O2 Mg1 Mg2 42.38(5) . 1_556 ?
O2 Mg1 Mg2 89.45(6) 2_556 1_556 ?
OH3 Mg1 Mg2 138.34(7) 5_556 1_556 ?
OH3 Mg1 Mg2 92.37(6) . 1_556 ?
M4' Mg1 Mg2 58.85(2) . 1_556 ?
Mg3 Mg1 Mg2 179.95(4) . 1_556 ?
Mg3 Mg1 Mg2 62.244(18) 1_556 1_556 ?
O4 Mg2 O4 95.19(11) 2 . ?
O4 Mg2 O2 92.87(7) 2 1_554 ?
O4 Mg2 O2 90.31(7) . 1_554 ?
O4 Mg2 O2 90.31(7) 2 2_556 ?
O4 Mg2 O2 92.87(7) . 2_556 ?
O2 Mg2 O2 175.27(11) 1_554 2_556 ?
O4 Mg2 O1 170.39(8) 2 . ?
O4 Mg2 O1 92.74(7) . . ?
O2 Mg2 O1 92.51(7) 1_554 . ?
O2 Mg2 O1 83.86(7) 2_556 . ?
O4 Mg2 O1 92.74(7) 2 2 ?
O4 Mg2 O1 170.39(8) . 2 ?
O2 Mg2 O1 83.86(7) 1_554 2 ?
O2 Mg2 O1 92.51(7) 2_556 2 ?
O1 Mg2 O1 79.93(10) . 2 ?
O4 Mg2 M4' 91.7(6) 2 . ?
O4 Mg2 M4' 49.5(5) . . ?
O2 Mg2 M4' 139.8(5) 1_554 . ?
O2 Mg2 M4' 43.4(5) 2_556 . ?
O1 Mg2 M4' 89.3(7) . . ?
O1 Mg2 M4' 135.7(6) 2 . ?
O4 Mg2 M4' 49.5(5) 2 1_554 ?
O4 Mg2 M4' 91.7(6) . 1_554 ?
O2 Mg2 M4' 43.4(5) 1_554 1_554 ?
O2 Mg2 M4' 139.8(5) 2_556 1_554 ?
O1 Mg2 M4' 135.7(6) . 1_554 ?
O1 Mg2 M4' 89.3(7) 2 1_554 ?
M4' Mg2 M4' 125.4(16) . 1_554 ?
O4 Mg2 Mg1 91.23(5) 2 1_554 ?
O4 Mg2 Mg1 132.54(5) . 1_554 ?
O2 Mg2 Mg1 42.35(5) 1_554 1_554 ?
O2 Mg2 Mg1 134.14(6) 2_556 1_554 ?
O1 Mg2 Mg1 87.39(6) . 1_554 ?
O1 Mg2 Mg1 41.64(5) 2 1_554 ?
M4' Mg2 Mg1 176.2(8) . 1_554 ?
M4' Mg2 Mg1 58.4(8) 1_554 1_554 ?
O4 Mg2 Mg1 132.54(5) 2 . ?
O4 Mg2 Mg1 91.24(5) . . ?
O2 Mg2 Mg1 134.14(6) 1_554 . ?
O2 Mg2 Mg1 42.35(5) 2_556 . ?
O1 Mg2 Mg1 41.64(5) . . ?
O1 Mg2 Mg1 87.39(6) 2 . ?
M4' Mg2 Mg1 58.4(8) . . ?
M4' Mg2 Mg1 176.2(8) 1_554 . ?
Mg1 Mg2 Mg1 117.70(5) 1_554 . ?
OH3 Mg3 OH3 180.00(10) 5_556 1_554 ?
OH3 Mg3 O1 96.11(7) 5_556 5 ?
OH3 Mg3 O1 83.89(7) 1_554 5 ?
OH3 Mg3 O1 83.89(7) 5_556 . ?
OH3 Mg3 O1 96.11(7) 1_554 . ?
O1 Mg3 O1 180.0 5 . ?
OH3 Mg3 O1 83.89(7) 5_556 6 ?
OH3 Mg3 O1 96.11(7) 1_554 6 ?
O1 Mg3 O1 82.47(9) 5 6 ?
O1 Mg3 O1 97.53(9) . 6 ?
OH3 Mg3 O1 96.11(7) 5_556 2 ?
OH3 Mg3 O1 83.89(7) 1_554 2 ?
O1 Mg3 O1 97.53(9) 5 2 ?
O1 Mg3 O1 82.47(9) . 2 ?
O1 Mg3 O1 180.00(6) 6 2 ?
OH3 Mg3 Mg1 42.38(5) 5_556 . ?
OH3 Mg3 Mg1 137.62(5) 1_554 . ?
O1 Mg3 Mg1 138.48(5) 5 . ?
O1 Mg3 Mg1 41.52(5) . . ?
O1 Mg3 Mg1 91.61(5) 6 . ?
O1 Mg3 Mg1 88.39(5) 2 . ?
OH3 Mg3 Mg1 137.62(5) 5_556 5 ?
OH3 Mg3 Mg1 42.38(5) 1_554 5 ?
O1 Mg3 Mg1 41.52(5) 5 5 ?
O1 Mg3 Mg1 138.48(5) . 5 ?
O1 Mg3 Mg1 88.39(5) 6 5 ?
O1 Mg3 Mg1 91.61(5) 2 5 ?
Mg1 Mg3 Mg1 180.0 . 5 ?
OH3 Mg3 Mg1 137.62(5) 5_556 1_554 ?
OH3 Mg3 Mg1 42.38(5) 1_554 1_554 ?
O1 Mg3 Mg1 91.61(5) 5 1_554 ?
O1 Mg3 Mg1 88.39(5) . 1_554 ?
O1 Mg3 Mg1 138.48(5) 6 1_554 ?
O1 Mg3 Mg1 41.52(5) 2 1_554 ?
Mg1 Mg3 Mg1 117.81(3) . 1_554 ?
Mg1 Mg3 Mg1 62.19(3) 5 1_554 ?
OH3 Mg3 Mg1 42.38(5) 5_556 5_556 ?
OH3 Mg3 Mg1 137.62(5) 1_554 5_556 ?
O1 Mg3 Mg1 88.39(5) 5 5_556 ?
O1 Mg3 Mg1 91.61(5) . 5_556 ?
O1 Mg3 Mg1 41.52(5) 6 5_556 ?
O1 Mg3 Mg1 138.48(5) 2 5_556 ?
Mg1 Mg3 Mg1 62.19(3) . 5_556 ?
Mg1 Mg3 Mg1 117.81(3) 5 5_556 ?
Mg1 Mg3 Mg1 180.00(3) 1_554 5_556 ?
OH3 Mg3 Mg2 90.0 5_556 5 ?
OH3 Mg3 Mg2 90.0 1_554 5 ?
O1 Mg3 Mg2 41.24(5) 5 5 ?
O1 Mg3 Mg2 138.76(5) . 5 ?
O1 Mg3 Mg2 41.24(5) 6 5 ?
O1 Mg3 Mg2 138.76(5) 2 5 ?
Mg1 Mg3 Mg2 121.095(18) . 5 ?
Mg1 Mg3 Mg2 58.904(18) 5 5 ?
Mg1 Mg3 Mg2 121.096(17) 1_554 5 ?
Mg1 Mg3 Mg2 58.904(17) 5_556 5 ?
O4 M4 O4 156.49(13) . 2_556 ?
O4 M4 O2 78.36(7) . 2_556 ?
O4 M4 O2 82.88(7) 2_556 2_556 ?
O4 M4 O2 82.88(7) . . ?
O4 M4 O2 78.36(7) 2_556 . ?
O2 M4 O2 73.85(10) 2_556 . ?
O4 M4 O6 63.30(6) . 7_556 ?
O4 M4 O6 138.60(9) 2_556 7_556 ?
O2 M4 O6 137.32(5) 2_556 7_556 ?
O2 M4 O6 116.43(6) . 7_556 ?
O4 M4 O6 138.60(9) . 8_455 ?
O4 M4 O6 63.30(6) 2_556 8_455 ?
O2 M4 O6 116.42(6) 2_556 8_455 ?
O2 M4 O6 137.32(5) . 8_455 ?
O6 M4 O6 84.85(10) 7_556 8_455 ?
O4 M4 O5 109.30(6) . 7_556 ?
O4 M4 O5 84.36(6) 2_556 7_556 ?
O2 M4 O5 159.91(8) 2_556 7_556 ?
O2 M4 O5 88.42(6) . 7_556 ?
O6 M4 O5 59.30(6) 7_556 7_556 ?
O6 M4 O5 70.66(7) 8_455 7_556 ?
O4 M4 O5 84.36(6) . 8_455 ?
O4 M4 O5 109.30(6) 2_556 8_455 ?
O2 M4 O5 88.42(6) 2_556 8_455 ?
O2 M4 O5 159.91(8) . 8_455 ?
O6 M4 O5 70.66(7) 7_556 8_455 ?
O6 M4 O5 59.30(6) 8_455 8_455 ?
O5 M4 O5 110.48(10) 7_556 8_455 ?
O4 M4 SiT2 30.38(5) . 7 ?
O4 M4 SiT2 169.79(7) 2_556 7 ?
O2 M4 SiT2 106.78(5) 2_556 7 ?
O2 M4 SiT2 100.84(5) . 7 ?
O6 M4 SiT2 32.94(4) 7_556 7 ?
O6 M4 SiT2 113.52(7) 8_455 7 ?
O5 M4 SiT2 85.45(5) 7_556 7 ?
O5 M4 SiT2 74.89(5) 8_455 7 ?
O4 M4 SiT2 169.79(7) . 8_456 ?
O4 M4 SiT2 30.38(5) 2_556 8_456 ?
O2 M4 SiT2 100.84(5) 2_556 8_456 ?
O2 M4 SiT2 106.78(5) . 8_456 ?
O6 M4 SiT2 113.52(7) 7_556 8_456 ?
O6 M4 SiT2 32.94(4) 8_455 8_456 ?
O5 M4 SiT2 74.89(5) 7_556 8_456 ?
O5 M4 SiT2 85.45(5) 8_455 8_456 ?
SiT2 M4 SiT2 145.30(7) 7 8_456 ?
O4 M4 Mg2 38.68(5) . . ?
O4 M4 Mg2 123.26(8) 2_556 . ?
O2 M4 Mg2 40.52(4) 2_556 . ?
O2 M4 Mg2 81.31(6) . . ?
O6 M4 Mg2 97.80(4) 7_556 . ?
O6 M4 Mg2 134.88(4) 8_455 . ?
O5 M4 Mg2 147.16(4) 7_556 . ?
O5 M4 Mg2 79.03(4) 8_455 . ?
SiT2 M4 Mg2 66.261(18) 7 . ?
SiT2 M4 Mg2 137.94(3) 8_456 . ?
SiT1 O1 Mg1 120.98(9) . . ?
SiT1 O1 Mg3 119.26(10) . . ?
Mg1 O1 Mg3 96.60(7) . . ?
SiT1 O1 Mg2 120.64(10) . . ?
Mg1 O1 Mg2 94.99(7) . . ?
Mg3 O1 Mg2 98.80(7) . . ?
SiT2 O2 M4' 123.8(6) 1_556 . ?
SiT2 O2 Mg1 122.71(10) 1_556 . ?
M4' O2 Mg1 91.5(10) . . ?
SiT2 O2 Mg2 123.03(9) 1_556 1_556 ?
M4' O2 Mg2 91.96(11) . 1_556 ?
Mg1 O2 Mg2 95.28(7) . 1_556 ?
SiT2 O2 M4 118.31(9) 1_556 . ?
M4' O2 M4 7.9(9) . . ?
Mg1 O2 M4 99.41(7) . . ?
Mg2 O2 M4 91.21(7) 1_556 . ?
Mg3 OH3 Mg1 95.93(8) 1_556 . ?
Mg3 OH3 Mg1 95.93(8) 1_556 5_556 ?
Mg1 OH3 Mg1 99.30(11) . 5_556 ?
SiT2 O4 Mg2 144.29(11) 7 . ?
SiT2 O4 M4' 113.6(12) 7 . ?
Mg2 O4 M4' 87.7(8) . . ?
SiT2 O4 M4 102.45(10) 7 . ?
Mg2 O4 M4 95.64(8) . . ?
M4' O4 M4 11.7(12) . . ?
SiT1 O5 SiT2 135.79(12) . . ?
SiT1 O5 M4 94.00(8) . 7_556 ?
SiT2 O5 M4 119.56(10) . 7_556 ?
SiT1 O5 ANA 87.10(8) . 3_545 ?
SiT2 O5 ANA 102.54(8) . 3_545 ?
M4 O5 ANA 113.71(6) 7_556 3_545 ?
SiT1 O6 SiT2 137.63(12) . 1_556 ?
SiT1 O6 M4 100.65(8) . 7_556 ?
SiT2 O6 M4 90.53(8) 1_556 7_556 ?
SiT1 O7 SiT1 137.83(17) 6 . ?
SiT1 O7 ANA 108.14(9) 6 3_545 ?
SiT1 O7 ANA 108.14(9) . 3_545 ?
O1 SiT1 O7 110.91(11) . . ?
O1 SiT1 O6 110.88(9) . . ?
O7 SiT1 O6 109.05(12) . . ?
O1 SiT1 O5 112.12(9) . . ?
O7 SiT1 O5 107.65(11) . . ?
O6 SiT1 O5 106.04(9) . . ?
O1 SiT1 Mg3 34.47(6) . . ?
O7 SiT1 Mg3 78.53(9) . . ?
O6 SiT1 Mg3 135.49(7) . . ?
O5 SiT1 Mg3 113.24(7) . . ?
O1 SiT1 Mg1 33.37(6) . . ?
O7 SiT1 Mg1 111.81(9) . . ?
O6 SiT1 Mg1 79.92(6) . . ?
O5 SiT1 Mg1 135.46(7) . . ?
Mg3 SiT1 Mg1 57.590(16) . . ?
O1 SiT1 Mg2 34.09(6) . . ?
O7 SiT1 Mg2 135.78(10) . . ?
O6 SiT1 Mg2 110.02(7) . . ?
O5 SiT1 Mg2 80.47(7) . . ?
Mg3 SiT1 Mg2 59.15(2) . . ?
Mg1 SiT1 Mg2 56.929(17) . . ?
O1 SiT1 M4 128.10(7) . 7_556 ?
O7 SiT1 M4 120.88(9) . 7_556 ?
O6 SiT1 M4 49.97(7) . 7_556 ?
O5 SiT1 M4 56.07(7) . 7_556 ?
Mg3 SiT1 M4 159.06(3) . 7_556 ?
Mg1 SiT1 M4 115.15(3) . 7_556 ?
Mg2 SiT1 M4 100.06(3) . 7_556 ?
O1 SiT1 ANA 129.58(7) . 3_545 ?
O7 SiT1 ANA 44.26(9) . 3_545 ?
O6 SiT1 ANA 118.60(7) . 3_545 ?
O5 SiT1 ANA 63.44(7) . 3_545 ?
Mg3 SiT1 ANA 97.676(17) . 3_545 ?
Mg1 SiT1 ANA 151.80(3) . 3_545 ?
Mg2 SiT1 ANA 125.10(2) . 3_545 ?
M4 SiT1 ANA 92.72(2) 7_556 3_545 ?
O4 SiT2 O2 117.24(10) 7 1_554 ?
O4 SiT2 O5 109.50(10) 7 . ?
O2 SiT2 O5 109.48(9) 1_554 . ?
O4 SiT2 O6 103.67(10) 7 1_554 ?
O2 SiT2 O6 108.39(9) 1_554 1_554 ?
O5 SiT2 O6 108.11(9) . 1_554 ?
O4 SiT2 M4 47.17(7) 7 7 ?
O2 SiT2 M4 130.78(7) 1_554 7 ?
O5 SiT2 M4 119.73(7) . 7 ?
O6 SiT2 M4 56.54(7) 1_554 7 ?
O4 SiT2 Mg1 138.04(7) 7 1_554 ?
O2 SiT2 Mg1 32.58(6) 1_554 1_554 ?
O5 SiT2 Mg1 109.60(7) . 1_554 ?
O6 SiT2 Mg1 77.91(7) 1_554 1_554 ?
M4 SiT2 Mg1 119.97(2) 7 1_554 ?
O4 SiT2 Mg2 117.13(7) 7 . ?
O2 SiT2 Mg2 32.40(6) 1_554 . ?
O5 SiT2 Mg2 80.31(6) . . ?
O6 SiT2 Mg2 132.98(7) 1_554 . ?
M4 SiT2 Mg2 156.35(4) 7 . ?
Mg1 SiT2 Mg2 56.407(17) 1_554 . ?
O4 SiT2 M4 80.71(7) 7 1_554 ?
O2 SiT2 M4 37.44(7) 1_554 1_554 ?
O5 SiT2 M4 134.39(7) . 1_554 ?
O6 SiT2 M4 112.32(7) 1_554 1_554 ?
M4 SiT2 M4 100.06(2) 7 1_554 ?
Mg1 SiT2 M4 61.09(3) 1_554 1_554 ?
Mg2 SiT2 M4 56.846(19) . 1_554 ?
 
_refine_diff_density_max    1.213
_refine_diff_density_min   -0.916
_refine_diff_density_rms    0.124

_shelx_res_file
;
TITL Anfibolo oceanico terzo cristallo
    shelx.res
    created by SHELXL-2018/3 at 16:40:39 on 21-Nov-2020

CELL   0.71073  9.84688  18.06515   5.27954   90.0000  104.8027   90.0000
ZERR   2        0.00063   0.00114   0.00036    0.0000    0.0032    0.0000
LATT    7
SYMM   -X,+Y,-Z
SFAC  Mg FE CA O Si AL NA H
UNIT 4 4 2 4 4 11 11 2
BOND
ACTA
LIST 4
L.S. 22
EXYZ MG1 FE1
EXYZ MG2 FE2
EXYZ MG3 FE3
EADP MG1 FE1
EADP MG2 FE2
EADP MG3 FE3
REM EADP M4 M4'
EXYZ SIT1 ALT1
EADP SIT1 ALT1
REM FISSATA OCCUPANZA T1 A SI 0.88 AL 0.12
REM OMIT 3
SHEL 9 0.71073
TWIN 1 0 1 0 -1 0 0 0 -1
WGHT    0.036000   19.085796
EXTI    0.000018
BASF   0.00078
FVAR       0.32899   0.96541   0.95883   0.96371   0.96180   0.58052   0.90000
M4'   2    0.000000    0.251872    0.500000   -50.50000    0.03007
ANA   7    0.000000    0.500000    0.000000     0.07181    0.12859
MG1   1    0.000000    0.088131    0.500000    20.50000    0.00883    0.00585 =
         0.00626    0.00000    0.00326    0.00000
FE1   2    0.000000    0.088131    0.500000   -20.50000    0.00883    0.00585 =
         0.00626    0.00000    0.00326    0.00000
MG2   1    0.000000    0.176451    0.000000    30.50000    0.00774    0.00594 =
         0.00628    0.00000    0.00248    0.00000
FE2   2    0.000000    0.176451    0.000000   -30.50000    0.00774    0.00594 =
         0.00628    0.00000    0.00248    0.00000
MG3   1    0.000000    0.000000   10.000000    40.25000    0.00697    0.00561 =
         0.00588    0.00000    0.00239    0.00000
FE3   2    0.000000    0.000000   10.000000   -40.25000    0.00697    0.00561 =
         0.00588    0.00000    0.00239    0.00000
M4    3    0.000000    0.277803    0.500000    50.50000    0.01263    0.00978 =
         0.01131    0.00000    0.00762    0.00000
O1    4    0.110416    0.086242    0.217738    11.00000    0.00864    0.00944 =
         0.00788   -0.00008    0.00237    0.00009
O2    4    0.119100    0.171681    0.725082    11.00000    0.00704    0.00957 =
         0.00902   -0.00019    0.00276    0.00030
OH3   4    0.109523    0.000000    0.715366    10.50000    0.01003    0.01114 =
         0.01071    0.00000    0.00391    0.00000
HO3   8   10.190907   10.013000   10.769700    11.00000    0.14061
O4    4    0.133852    0.251757    0.209899    11.00000    0.01277    0.00895 =
         0.01238    0.00020    0.00442   -0.00323
O5    4    0.347299    0.135751    0.101874    11.00000    0.00984    0.01511 =
         0.00858    0.00380    0.00226    0.00001
O6    4    0.344039    0.117358    0.594230    11.00000    0.00987    0.01353 =
         0.00983   -0.00411    0.00324    0.00044
O7    4    0.338026    0.000000    0.285048    10.50000    0.01096    0.00810 =
         0.01733    0.00000    0.00337    0.00000
SIT1  5    0.280484    0.084253    0.297530    10.88300    0.00703    0.00547 =
         0.00650   -0.00018    0.00228   -0.00061
ALT1  6    0.280484    0.084253    0.297530    10.11700    0.00703    0.00547 =
         0.00650   -0.00018    0.00228   -0.00061
SIT2  5    0.289225    0.171431   -0.194555    11.00000    0.00766    0.00612 =
         0.00604    0.00015    0.00218   -0.00051
MERG 2
HKLF 4


REM  Anfibolo oceanico terzo cristallo
REM wR2 = 0.0776, GooF = S = 0.694, Restrained GooF = 0.694 for all data
REM R1 = 0.0298 for 1193 Fo > 4sig(Fo) and 0.0316 for all 1276 data
REM 108 parameters refined using 0 restraints

END

WGHT      0.0334      4.3300

REM Highest difference peak  1.213,  deepest hole -0.916,  1-sigma level  0.124
Q1    1   0.0000  0.4662  0.0000  10.50000  0.05    1.21
Q2    1   0.3261  0.0981  0.4526  11.00000  0.05    0.46
Q3    1   0.1620  0.0803  0.3392  11.00000  0.05    0.43
Q4    1   0.3391  0.1630 -0.0286  11.00000  0.05    0.42
Q5    1   0.3131  0.1187  0.2048  11.00000  0.05    0.40
Q6    1   0.1682  0.1790  0.8466  11.00000  0.05    0.39
Q7    1   0.3616  0.0000  0.2064  10.50000  0.05    0.39
Q8    1   0.3121  0.0369  0.2152  11.00000  0.05    0.39
Q9    1   0.3250  0.1387  0.7019  11.00000  0.05    0.38
Q10   1   0.1828  0.1475  0.7270  11.00000  0.05    0.38
Q11   1   0.0939  0.2747  0.2692  11.00000  0.05    0.38
Q12   1   0.4155  0.0988  0.5468  11.00000  0.05    0.38
Q13   1   0.1743  0.0787  0.2060  11.00000  0.05    0.37
Q14   1   0.1505  0.2860  0.1681  11.00000  0.05    0.37
Q15   1   0.0525  0.3193  0.4842  11.00000  0.05    0.36
Q16   1   0.3744  0.1001  0.6990  11.00000  0.05    0.36
Q17   1   0.1877  0.2808  0.2780  11.00000  0.05    0.35
Q18   1   0.1894  0.1785  0.6940  11.00000  0.05    0.34
Q19   1   0.1005  0.1422  0.7963  11.00000  0.05    0.34
Q20   1   0.0617  0.0000  0.5459  10.50000  0.05    0.33
;
_shelx_res_checksum   80389

_shelx_hkl_file
;
  -2   0   0 91.4375 4.14107   4
   2   0   0 89.3907 4.24073   2
   2   0   0 94.6523 4.33318   3
   2   0   0 92.7309 4.09755   4
   2   0   0 107.510 4.62973   5
  -2   0   0 93.9436 5.17135   1
  -4   0   0 26.2710 5.10262   1
  -4   0   0 24.7288 2.50368   3
  -4   0   0 22.1906 2.36456   4
  -4   0   0 21.8230 3.30526   5
   4   0   0 27.7299 3.35313   5
   4   0   0 22.9920 2.08156   4
   4   0   0 20.8466 2.32652   2
  -4   0   0 19.3733 2.21978   2
   4   0   0 18.9160 2.24861   3
  -6   0   0 1911.83 74.2909   1
   6   0   0 1962.31 73.6919   1
   6   0   0 1948.00 73.5128   5
   6   0   0 1853.86 72.9587   3
  -6   0   0 1878.52 72.8234   2
  -6   0   0 1916.15 73.1203   3
  -6   0   0 1866.21 72.7331   4
   6   0   0 1874.09 72.9073   2
  -6   0   0 2002.21 73.3924   5
   8   0   0 1777.01 67.0282   1
   8   0   0 1700.28 66.5486   5
  -8   0   0 1701.76 65.6884   2
  -8   0   0 1724.31 65.6353   4
  -8   0   0 1734.61 66.1544   3
  -8   0   0 1584.33 67.1486   1
 -10   0   0 1051.71 43.8553   4
 -10   0   0 1070.27 41.6717   3
 -10   0   0 900.270 42.7510   1
  10   0   0 1035.93 42.2074   5
 -10   0   0 1059.77 41.1064   2
 -14   0   0 693.854 28.5747   2
 -14   0   0 580.781 30.6349   3
  -3  -1   0 3311.27 108.867   5
   3  -1   0 2790.41 109.295   1
   3  -1   0 2769.04 108.553   2
  -3  -1   0 2985.99 108.858   1
  -3  -1   0 2749.81 108.464   2
  -3  -1   0 2796.88 109.502   4
   3  -1   0 2771.52 108.534   3
   3  -1   0 3045.29 108.847   5
  -3   1   0 2837.52 108.553   2
  -3   1   0 2903.83 108.614   3
   3   1   0 2851.07 108.418   4
   3   1   0 2858.67 108.807   1
   3   1   0 2712.28 108.470   2
   3   1   0 3134.49 108.873   5
   3   1   0 2795.82 108.605   3
  -3   1   0 2988.21 109.608   1
   5  -1   0 1150.33 45.1283   3
   5  -1   0 1168.17 45.5296   5
  -5  -1   0 1150.11 45.8321   1
  -5  -1   0 1155.68 45.0366   4
   5  -1   0 1201.55 46.2326   1
  -5  -1   0 1267.93 45.5593   5
  -5  -1   0 1171.83 45.3012   3
  -5  -1   0 1141.97 44.9948   2
   5   1   0 1121.04 45.1553   3
  -5   1   0 1159.31 45.0564   2
   5   1   0 1140.89 44.6845   4
  -5   1   0 1162.62 44.8780   4
  -5   1   0 1257.61 45.6044   5
   5   1   0 1235.73 45.6105   1
   5   1   0 1119.08 45.0368   2
  -5   1   0 1151.91 45.2075   3
  -5   1   0 1156.67 46.5692   1
   5   1   0 1196.49 45.6136   5
   7  -1   0 755.612 30.3782   5
  -7  -1   0 724.915 31.0187   1
   7  -1   0 708.993 30.7333   1
  -7  -1   0 740.852 29.5846   4
  -7  -1   0 759.447 29.9836   3
  -7  -1   0 718.796 30.0195   5
  -7  -1   0 760.752 29.8766   2
  -7   1   0 712.679 30.0988   5
  -7   1   0 812.646 31.5783   2
   7   1   0 743.989 30.3287   1
  -7   1   0 729.322 31.9025   1
   7   1   0 756.634 30.3653   5
  -7   1   0 751.811 29.8408   3
  -7   1   0 729.837 29.3740   4
   7   1   0 716.135 28.8706   4
  -9  -1   0 89.8459 5.82125   2
  -9  -1   0 88.8559 6.31037   3
   9  -1   0 88.7601 7.26702   5
  -9  -1   0 86.3090 5.98262   4
   9  -1   0 78.0846 8.68829   1
  -9   1   0 85.9867 6.18871   3
  -9   1   0 88.2642 5.91030   4
  -9   1   0 90.5350 4.81570   4
  -9   1   0 91.4718 5.82367   2
   9   1   0 82.4711 7.20617   5
   9   1   0 62.9632 7.87324   1
 -11  -1   0 413.141 19.2211   3
 -11  -1   0 391.663 18.7544   2
  11  -1   0 407.281 20.0171   5
 -11  -1   0 403.012 18.3244   4
  11   1   0 421.954 20.1298   5
 -11   1   0 426.045 18.4923   4
 -11   1   0 413.510 19.2034   3
   2  -2   0 169.856 9.73053   1
   2  -2   0 174.089 7.50502   3
  -2  -2   0 179.102 7.48635   4
   2  -2   0 176.682 7.39332   2
  -2  -2   0 176.372 7.46986   3
   2  -2   0 185.450 7.64219   5
  -2   2   0 203.667 7.71284   5
   2   2   0 189.438 7.65564   5
  -2   2   0 180.098 7.33895   3
   2   2   0 182.225 7.53802   4
  -2   2   0 157.015 7.33375   2
   2   2   0 163.647 7.41949   3
   2   2   0 156.364 7.91769   2
  -2   2   0 190.191 7.13220   4
   4  -2   0 31.0305 2.66600   2
   4  -2   0 29.6796 3.52961   5
  -4  -2   0 26.6203 2.86329   4
  -4  -2   0 32.2409 3.41302   5
  -4  -2   0 31.7918 2.46719   2
   4  -2   0 28.3652 2.67802   3
  -4  -2   0 26.6977 2.74322   3
  -4  -2   0 24.6836 4.08420   1
   4   2   0 25.6503 2.67394   4
  -4   2   0 22.8226 2.55995   3
   4   2   0 28.3104 2.59122   2
   4   2   0 21.0596 3.64200   1
   4   2   0 24.9030 2.80418   3
  -4   2   0 29.1162 2.35390   4
  -4   2   0 28.2767 3.47063   5
  -4   2   0 28.4525 2.56714   2
  -4   2   0 30.2542 2.17693   4
   4   2   0 31.1301 3.36621   5
  -4   2   0 33.9991 6.29169   1
  -6  -2   0 186.259 9.19598   4
   6  -2   0 195.543 9.19000   2
  -6  -2   0 203.259 10.6143   1
   6  -2   0 205.163 9.98911   5
  -6  -2   0 200.501 9.10199   2
   6  -2   0 180.543 11.3236   1
  -6  -2   0 198.751 9.41964   3
   6  -2   0 192.872 9.22851   3
  -6   2   0 205.404 9.89620   5
   6   2   0 191.890 9.73573   1
  -6   2   0 193.503 9.26911   3
  -6   2   0 216.159 8.52699   4
  -6   2   0 201.765 12.5815   1
   6   2   0 195.474 9.15774   2
   6   2   0 201.150 9.87019   5
   6   2   0 196.254 9.39963   3
  -6   2   0 203.213 9.19768   2
  -6   2   0 191.073 8.86512   4
   6   2   0 188.323 8.76734   4
  -8  -2   0 78.6053 5.45473   4
  -8  -2   0 76.5116 5.48400   3
   8  -2   0 74.8032 6.48420   5
   8  -2   0 58.6913 7.77290   1
  -8  -2   0 63.9360 4.79004   2
  -8  -2   0 62.3664 7.20721   1
  -8   2   0 73.4347 4.99165   2
   8   2   0 73.1684 6.32340   4
  -8   2   0 55.2595 8.86894   1
  -8   2   0 75.6548 5.25119   3
   8   2   0 79.0323 6.28243   5
  -8   2   0 80.1795 6.55354   5
  -8   2   0 80.0586 4.94639   4
   8   2   0 62.1965 7.20358   1
  -8   2   0 77.1629 5.05550   4
  10  -2   0 25.8000 5.10485   5
 -10  -2   0 30.9859 4.25767   2
 -10  -2   0 33.4746 4.28542   4
 -10  -2   0 28.7864 4.22947   3
  10   2   0 37.1659 5.67669   5
 -10   2   0 46.6018 5.52681   3
  10   2   0 46.8119 7.37110   1
 -10   2   0 34.2011 4.28621   4
 -10   2   0 34.0608 4.10924   2
 -14  -2   0 79.5598 6.73760   2
 -14   2   0 74.8603 6.49849   2
  14   2   0 68.3677 9.93663   5
 -14   2   0 79.1807 10.2972   3
   1  -3   0 168.831 6.66563   4
  -1  -3   0 140.540 6.69386   2
   1  -3   0 179.405 8.69661   1
  -1  -3   0 173.697 6.86918   4
   1  -3   0 163.963 6.79219   2
  -1  -3   0 160.202 6.73577   5
   1   3   0 145.890 6.81632   1
   1   3   0 161.352 6.82119   3
   1   3   0 175.052 6.82153   2
  -1   3   0 184.616 8.61859   1
   3  -3   0 589.660 24.7165   3
  -3  -3   0 635.670 24.8359   2
   3  -3   0 630.790 25.1526   5
  -3  -3   0 628.661 24.9939   4
  -3  -3   0 737.706 25.1492   5
   3  -3   0 619.507 24.8968   2
   3  -3   0 643.562 26.6723   1
  -3  -3   0 634.488 25.0202   3
   3   3   0 662.460 25.1469   5
   3   3   0 588.645 24.9235   3
  -3   3   0 634.676 24.8494   3
  -3   3   0 656.406 26.9949   1
  -3   3   0 714.528 24.6098   4
   3   3   0 603.838 24.9564   4
  -3   3   0 639.902 24.9241   2
   5  -3   0 673.658 28.2931   1
  -5  -3   0 656.666 26.5465   3
  -5  -3   0 695.737 26.6376   5
  -5  -3   0 664.703 26.4423   4
   5  -3   0 663.456 26.7965   5
  -5  -3   0 668.859 26.2543   2
   5  -3   0 622.878 26.1846   3
   5  -3   0 647.926 26.3652   2
  -5   3   0 706.527 25.7760   4
   5   3   0 640.468 26.1797   4
   5   3   0 720.324 26.6009   1
  -5   3   0 673.226 26.0010   4
  -5   3   0 664.901 28.8120   1
   5   3   0 640.771 26.1933   2
   5   3   0 659.784 26.7617   5
  -5   3   0 670.526 26.4104   3
  -5   3   0 643.911 26.3270   2
  -5   3   0 675.573 26.7369   5
  -7  -3   0 188.790 10.4448   1
   7  -3   0 176.663 12.1820   1
  -7  -3   0 203.010 9.64691   4
  -7  -3   0 197.582 9.82451   3
   7  -3   0 197.355 10.3786   5
  -7   3   0 215.788 9.62376   2
  -7   3   0 215.246 8.72904   4
   7   3   0 195.245 10.4177   1
  -7   3   0 198.584 10.3242   5
   7   3   0 201.112 10.3956   5
  -7   3   0 181.560 13.3105   1
  -7   3   0 203.929 9.71643   3
   7   3   0 193.604 9.08914   4
  -7   3   0 201.085 9.20132   4
  -9  -3   0 40.8385 4.46310   4
   9  -3   0 46.3474 8.20268   1
   9  -3   0 46.5317 5.93148   5
  -9  -3   0 44.1091 4.24350   2
  -9  -3   0 39.4276 4.59674   3
   9   3   0 44.9803 3.81593   4
  -9   3   0 47.8267 4.24998   2
  -9   3   0 45.9826 4.27098   4
  -9   3   0 45.1402 3.35736   4
   9   3   0 44.1236 5.70178   5
  -9   3   0 43.2077 4.35722   3
  11  -3   0 19.7557 5.29704   5
 -11  -3   0 20.9158 4.09637   3
 -11  -3   0 19.6630 6.01376   2
 -11  -3   0 27.0139 4.25220   4
 -11   3   0 28.2628 4.47740   2
 -11   3   0 27.3770 4.56577   3
  11   3   0 33.8565 5.81742   5
 -11   3   0 33.2335 4.58262   4
   0  -4   0 887.915 35.6461   5
   0  -4   0 990.703 35.3698   4
   0  -4   0 979.579 36.2891   1
   0  -4   0 838.160 35.7455   3
   0  -4   0 902.936 35.2754   2
   0   4   0 988.178 35.7818   3
  -2  -4   0 1737.53 61.5511   5
   2  -4   0 1583.90 61.3791   3
   2  -4   0 1551.72 61.5231   2
   2  -4   0 1698.59 61.3608   4
  -2  -4   0 1573.76 61.4901   2
   2  -4   0 1535.28 61.5508   5
  -2  -4   0 1596.56 61.6059   3
  -2  -4   0 1638.53 61.6394   4
   2  -4   0 1707.23 63.2343   1
   2   4   0 1502.89 61.5408   3
  -2   4   0 1598.59 61.5718   2
  -2   4   0 1701.98 63.3690   1
  -2   4   0 1621.95 61.4226   3
   2   4   0 1612.55 61.6085   5
   2   4   0 1587.83 61.7016   4
  -2   4   0 1716.47 61.6650   5
  -2   4   0 1786.90 61.4134   4
   2   4   0 1595.82 61.4707   2
  -4  -4   0 28.0724 2.95564   4
  -4  -4   0 26.7177 2.73234   2
  -4  -4   0 26.5395 3.15519   5
  -4  -4   0 21.9762 2.64268   3
   4  -4   0 19.6248 2.25758   3
   4  -4   0 13.7341 3.38668   1
   4  -4   0 24.5594 3.45387   5
   4  -4   0 23.6689 2.54080   2
   4   4   0 21.4545 2.39176   2
  -4   4   0 21.0328 2.30320   3
  -4   4   0 21.2096 2.45368   2
  -4   4   0 18.5079 2.72262   5
   4   4   0 26.8929 3.09202   5
   4   4   0 16.6953 2.48693   3
  -4   4   0 14.8090 3.70021   1
  -4   4   0 22.4208 2.12878   4
   4   4   0 25.0243 2.97402   4
  -6  -4   0 22.4226 3.39984   5
  -6  -4   0 26.4829 3.34786   4
   6  -4   0 31.0851 4.37833   5
   6  -4   0 15.0267 4.16920   1
  -6  -4   0 22.8393 2.80630   2
   6  -4   0 20.1835 2.74604   2
   6  -4   0 23.2681 2.82630   3
  -6   4   0 27.4219 3.23605   2
  -6   4   0 21.0957 2.27073   4
  -6   4   0 28.2925 3.24271   3
  -6   4   0 24.6495 3.48028   5
  -6   4   0 15.4618 4.44111   1
   6   4   0 28.4881 3.03861   4
   6   4   0 26.1280 2.82468   2
   6   4   0 28.8429 3.77411   5
  -6   4   0 20.6697 2.49992   4
  -8  -4   0 78.7721 5.76314   3
   8  -4   0 81.2200 6.74387   5
  -8  -4   0 71.8326 5.11108   2
  -8  -4   0 70.6179 5.50144   4
   8  -4   0 69.3411 8.60682   1
  -8   4   0 75.7386 5.45940   3
  -8   4   0 78.7721 5.32569   2
  -8   4   0 81.0364 4.51432   4
  -8   4   0 75.5014 5.01217   4
   8   4   0 82.4839 10.0741   5
  -8   4   0 79.2402 5.91481   5
   8   4   0 71.9027 4.94147   4
 -10  -4   0 3.47908 2.33821   4
 -10  -4   0 1.07512 2.13068   2
  10  -4   0 -1.7630 3.27079   5
 -10   4   0 5.89455 2.47488   4
 -10   4   0 0.85237 2.24749   3
  10   4   0 1.82780 3.22300   5
 -10   4   0 3.01955 1.91951   2
 -12  -4   0 58.5859 6.14284   3
 -12  -4   0 67.6839 5.64398   4
 -12  -4   0 66.2680 5.72675   2
  12  -4   0 49.4778 7.50578   5
 -12   4   0 62.3363 5.54591   4
  12   4   0 61.7593 7.46560   5
 -12   4   0 62.1747 5.74054   2
 -12   4   0 58.4151 6.24393   3
  -1  -5   0 3.70332 1.37159   3
  -1  -5   0 2.89657 1.33083   5
   1  -5   0 3.83546 3.02258   1
   1  -5   0 3.18454 1.26675   4
  -1  -5   0 6.11023 1.56406   4
   1  -5   0 6.41384 1.96184   5
   1  -5   0 3.81584 1.29765   2
  -1   5   0 4.57757 1.55877   5
  -1   5   0 5.65308 1.54928   3
   1   5   0 4.56760 1.63194   3
   1   5   0 5.19098 1.64948   5
  -1   5   0 5.10171 1.51515   4
  -1   5   0 4.38392 1.38102   2
   1   5   0 3.88268 1.38034   2
   1   5   0 5.71768 1.65736   4
  -1   5   0 9.33940 2.87855   1
   3  -5   0 602.307 24.7451   3
   3  -5   0 651.513 24.6765   4
  -3  -5   0 695.124 25.0505   5
   3  -5   0 652.643 27.2788   1
  -3  -5   0 634.945 25.1278   3
   3  -5   0 614.095 25.1416   5
  -3  -5   0 639.897 24.9674   2
  -3  -5   0 620.287 25.0791   4
   3  -5   0 611.625 24.9763   2
  -3   5   0 678.811 24.7449   4
   3   5   0 675.686 25.2547   5
  -3   5   0 628.969 25.0444   2
  -3   5   0 640.837 25.1837   5
   3   5   0 620.700 25.0853   3
   3   5   0 605.928 25.2082   4
   3   5   0 636.058 24.9187   2
  -3   5   0 644.806 27.6636   1
  -3   5   0 648.768 24.9041   3
  -5  -5   0 32.2819 4.25848   5
  -5  -5   0 30.8086 2.94159   2
  -5  -5   0 32.3352 3.28619   4
   5  -5   0 33.0433 3.07841   2
   5  -5   0 22.1881 4.40265   1
   5  -5   0 33.0213 2.85368   3
  -5  -5   0 32.1351 3.23708   3
   5  -5   0 38.7740 4.11175   5
   5   5   0 35.3152 3.08270   2
  -5   5   0 30.4062 2.97210   3
  -5   5   0 31.7799 3.57859   5
  -5   5   0 37.7243 2.69130   4
   5   5   0 30.2267 3.22719   3
   5   5   0 34.0564 3.66164   5
  -5   5   0 32.8812 3.11891   2
   5   5   0 31.9153 3.47149   4
  -7  -5   0 18.7987 3.12393   4
  -7  -5   0 21.7354 3.67406   3
   7  -5   0 16.5314 3.79916   5
  -7  -5   0 15.8297 2.74613   2
  -7   5   0 15.6429 3.17946   5
  -7   5   0 21.6975 3.19426   2
   7   5   0 11.7492 3.21294   5
  -7   5   0 14.0078 2.90415   3
  -7   5   0 17.6233 2.61960   4
   7   5   0 12.8739 4.72360   4
  -7   5   0 14.0884 2.61101   4
   9  -5   0 -0.3076 3.16880   5
   9  -5   0 6.97155 3.64901   1
  -9  -5   0 5.39174 2.36530   2
  -9  -5   0 -0.1343 1.87526   3
  -9  -5   0 1.22392 2.39009   4
  -9   5   0 0.33408 1.85837   2
  -9   5   0 2.01484 2.13054   4
  -9   5   0 3.12344 2.17465   3
   9   5   0 0.30612 3.03797   5
  11  -5   0 140.457 10.3525   5
 -11  -5   0 148.375 9.56390   3
 -11  -5   0 151.398 8.59842   4
 -11  -5   0 146.670 9.11217   2
  11   5   0 153.330 10.4255   5
 -11   5   0 140.940 9.11540   3
 -11   5   0 148.379 8.92770   2
 -11   5   0 158.976 8.73617   4
   0  -6   0 4.55334 1.54763   3
   0  -6   0 7.57755 2.85067   1
   0  -6   0 5.85916 1.77413   5
   0  -6   0 5.80100 1.32304   2
   0  -6   0 7.19697 1.63096   4
   0   6   0 6.63983 2.11257   5
   0   6   0 7.51575 1.62115   2
   0   6   0 9.91187 1.89662   4
   0   6   0 6.24082 1.46418   3
   0   6   0 7.51958 2.09876   5
   2  -6   0 24.4738 2.38937   2
  -2  -6   0 23.7972 2.44839   5
   2  -6   0 22.1147 3.97973   1
   2  -6   0 22.2157 2.29301   4
  -2  -6   0 27.9580 2.67049   4
  -2  -6   0 22.6111 2.53110   3
  -2   6   0 25.1778 2.56730   4
   2   6   0 25.2007 2.67990   3
   2   6   0 25.2360 3.07308   4
  -2   6   0 40.9187 7.50796   1
   2   6   0 24.5352 2.61610   1
   2   6   0 20.9400 2.37866   2
  -2   6   0 23.8557 2.45814   2
  -2   6   0 24.3197 2.28791   3
  -2   6   0 22.4701 2.68161   5
   2   6   0 23.9707 2.87877   5
   4  -6   0 34.2793 2.55863   4
   4  -6   0 31.5013 3.80586   5
   4  -6   0 31.4718 2.95556   2
  -4  -6   0 38.2153 3.39276   5
  -4  -6   0 31.7501 3.11609   3
  -4  -6   0 31.5456 3.22834   4
   4  -6   0 24.4772 4.40978   1
  -4  -6   0 32.1963 2.89721   2
   4  -6   0 31.0189 2.68352   3
  -4   6   0 32.8421 2.80945   3
  -4   6   0 38.9254 7.87242   1
   4   6   0 35.8004 2.96109   2
  -4   6   0 26.0664 4.41356   5
   4   6   0 42.4566 3.59471   5
  -4   6   0 35.2302 2.98742   2
   4   6   0 29.5299 3.56976   4
   4   6   0 32.2780 3.35530   3
  -4   6   0 34.4832 2.64592   4
   6  -6   0 32.4032 5.39255   1
   6  -6   0 35.6203 4.72629   5
  -6  -6   0 40.8546 3.83727   4
  -6  -6   0 35.0308 3.69831   3
  -6  -6   0 37.1350 3.42790   2
  -6   6   0 28.5053 5.81919   1
  -6   6   0 34.9033 5.51614   3
  -6   6   0 36.6806 4.04855   5
   6   6   0 37.9751 4.23325   5
  -6   6   0 40.7682 3.16451   4
  -6   6   0 41.4143 3.05437   4
   6   6   0 37.9971 3.96543   4
   6   6   0 42.8020 3.44004   2
   8  -6   0 119.186 11.3660   1
   8  -6   0 114.690 7.95547   5
  -8  -6   0 109.799 6.62613   2
  -8  -6   0 109.599 7.16955   3
  -8  -6   0 106.138 6.84886   4
  -8   6   0 111.097 6.90635   3
  -8   6   0 118.686 7.35534   5
   8   6   0 114.257 7.79881   5
  -8   6   0 109.830 6.38025   4
   8   6   0 111.620 6.72347   4
  -8   6   0 115.770 6.90362   2
  -8   6   0 108.397 5.86870   4
 -10  -6   0 20.2884 3.47755   2
  10  -6   0 19.2864 4.89830   5
 -10  -6   0 18.0457 3.42059   4
 -10  -6   0 24.0983 4.67937   3
 -10   6   0 14.3207 3.12354   2
 -10   6   0 17.3237 3.27191   4
 -10   6   0 20.3771 5.70383   3
   1  -7   0 2.21357 1.48099   4
  -1  -7   0 2.40571 1.40441   3
  -1  -7   0 2.61180 1.43840   5
   1  -7   0 2.04010 1.19610   2
  -1  -7   0 3.15262 1.75756   5
   1  -7   0 2.41796 1.97160   5
  -1  -7   0 4.05871 2.37224   1
   1  -7   0 2.04733 3.03181   1
  -1  -7   0 3.72874 1.59854   4
  -1   7   0 3.98091 1.81201   5
  -1   7   0 6.54106 3.10051   1
   1   7   0 3.12038 1.73348   4
  -1   7   0 3.40112 1.34249   2
   1   7   0 2.51105 1.30182   2
   1   7   0 1.60643 1.80779   5
  -1   7   0 3.20440 1.60869   4
   1   7   0 3.33070 2.12877   5
   1   7   0 4.63252 1.50607   3
  -1   7   0 2.36763 1.41579   3
  -3  -7   0 835.970 32.1791   3
  -3  -7   0 835.438 32.1731   4
  -3  -7   0 810.372 32.0494   2
  -3  -7   0 840.198 31.9094   5
   3  -7   0 841.591 34.7503   1
   3  -7   0 773.865 32.0283   5
   3  -7   0 818.503 32.0744   2
   3  -7   0 857.238 31.7839   4
  -3   7   0 846.343 31.8650   4
  -3   7   0 840.494 32.1789   2
  -3   7   0 813.006 35.0595   1
   3   7   0 765.179 32.0475   3
   3   7   0 820.666 32.4250   4
  -3   7   0 785.603 32.1216   5
  -3   7   0 826.440 31.8826   3
   3   7   0 844.203 32.3808   5
   3   7   0 819.776 31.9670   2
  -5  -7   0 228.385 10.3627   4
   5  -7   0 210.806 10.0895   2
   5  -7   0 209.393 14.1774   1
   5  -7   0 209.625 9.77095   3
  -5  -7   0 227.339 10.2748   5
  -5  -7   0 228.558 10.4908   3
   5  -7   0 210.787 10.6057   5
  -5  -7   0 234.705 10.1586   2
   5   7   0 228.054 10.1310   2
  -5   7   0 204.400 14.4590   1
   5   7   0 240.958 11.7949   3
  -5   7   0 225.191 9.68829   4
  -5   7   0 223.245 10.2450   2
   5   7   0 224.319 10.6637   5
   5   7   0 217.936 10.5393   4
  -5   7   0 213.226 10.4205   5
  -5   7   0 229.356 10.1305   3
   7  -7   0 93.1177 7.08098   5
  -7  -7   0 93.7026 6.04704   4
  -7  -7   0 95.8377 5.86295   2
  -7  -7   0 86.3094 6.19005   3
   7  -7   0 80.5921 11.9622   1
  -7   7   0 98.6348 5.58404   4
   7   7   0 99.3116 6.82144   5
  -7   7   0 99.0077 5.25621   4
  -7   7   0 86.8990 6.32876   5
   7   7   0 84.3359 6.08864   4
  -7   7   0 98.3558 6.00192   2
  -7   7   0 97.9672 5.94482   3
  -9  -7   0 510.264 21.7850   4
  -9  -7   0 511.133 21.7987   2
   9  -7   0 534.829 25.3340   1
  -9  -7   0 496.677 22.4026   3
   9  -7   0 480.564 22.6813   5
  -9   7   0 518.825 22.1435   2
   9   7   0 480.864 22.8175   5
  -9   7   0 524.104 21.5224   4
  -9   7   0 511.935 22.0891   3
   0  -8   0 55.7345 3.79291   5
   0  -8   0 63.4865 3.86684   3
   0  -8   0 57.8401 3.90865   4
   0  -8   0 59.6490 4.14164   5
   0  -8   0 69.5098 7.45495   1
   0   8   0 77.7781 7.00014   1
   0   8   0 60.4948 3.75586   2
   0   8   0 54.6384 3.76173   3
   0   8   0 57.7972 4.48550   5
   0   8   0 70.8600 4.27031   4
   0   8   0 60.5702 4.75986   5
  -2  -8   0 62.3286 5.75689   1
  -2  -8   0 58.1517 3.63187   5
   2  -8   0 56.8073 7.83155   1
  -2  -8   0 57.2090 4.00118   4
  -2  -8   0 52.0423 3.72888   3
   2  -8   0 56.4331 3.67900   2
   2  -8   0 54.5843 3.52129   4
   2  -8   0 52.5187 4.44271   5
  -2   8   0 57.9920 3.77163   3
  -2   8   0 57.8835 3.61600   3
  -2   8   0 65.2502 8.24786   1
   2   8   0 55.6945 4.40433   5
   2   8   0 55.0315 3.83070   2
   2   8   0 51.9870 3.79461   3
   2   8   0 64.9278 4.51499   1
   2   8   0 54.9906 4.30750   4
  -2   8   0 58.6694 3.85256   2
  -2   8   0 57.3351 4.11937   5
  -2   8   0 63.7993 3.94897   4
   4  -8   0 1408.99 55.0903   1
  -4  -8   0 1359.73 51.8812   2
   4  -8   0 1315.74 51.4908   3
  -4  -8   0 1368.33 51.6762   5
  -4  -8   0 1375.13 52.0531   3
   4  -8   0 1374.27 51.4243   4
   4  -8   0 1281.64 51.8675   5
  -4  -8   0 1372.33 51.9752   4
   4  -8   0 1320.23 51.8814   2
  -4   8   0 1370.44 51.5489   4
   4   8   0 1383.43 51.7698   2
   4   8   0 1280.49 52.1568   4
  -4   8   0 1362.99 51.6847   3
   4   8   0 1268.37 51.8671   3
   4   8   0 1370.98 52.2817   5
  -4   8   0 1383.27 52.0095   2
  -4   8   0 1272.13 55.0709   1
  -6  -8   0 389.106 17.0656   4
   6  -8   0 414.925 18.6413   5
   6  -8   0 398.602 21.5870   1
  -6  -8   0 396.598 16.8682   2
  -6  -8   0 380.453 17.1574   3
  -6   8   0 397.910 16.3966   4
   6   8   0 375.655 17.2113   4
  -6   8   0 408.265 16.9277   3
  -6   8   0 404.213 17.1455   2
  -6   8   0 379.397 17.2933   5
  -8  -8   0 18.1462 3.23100   2
  -8  -8   0 12.1627 3.11038   4
   8  -8   0 11.3634 4.02520   5
   8  -8   0 9.09479 5.31112   1
  -8  -8   0 9.53698 2.92530   3
  -8   8   0 11.9173 2.96398   3
   8   8   0 10.9162 3.31534   5
  -8   8   0 12.1869 2.82234   2
  -8   8   0 11.5295 2.55890   4
 -10  -8   0 446.362 20.0447   2
 -10  -8   0 439.940 19.8731   4
 -10  -8   0 461.114 20.9786   3
  10  -8   0 426.644 21.0984   5
 -10   8   0 472.037 19.8350   4
 -10   8   0 451.034 20.4623   3
 -10   8   0 457.333 21.0408   2
  10   8   0 459.009 21.5640   5
  12  -8   0 151.260 15.1965   5
 -12  -8   0 179.372 10.2509   2
 -12  -8   0 160.184 9.82058   4
 -12  -8   0 191.530 11.3806   3
 -12   8   0 184.844 10.1215   4
  12   8   0 159.964 11.7618   5
 -12   8   0 190.632 11.0004   3
 -12   8   0 177.618 10.4465   2
  -1  -9   0 693.691 27.1697   4
   1  -9   0 657.653 27.4613   5
  -1  -9   0 677.568 27.0742   3
  -1  -9   0 665.395 27.1555   5
  -1  -9   0 696.740 28.7298   1
   1  -9   0 693.973 27.0307   4
   1  -9   0 727.031 29.9062   1
   1  -9   0 665.598 26.9933   2
   1  -9   0 596.774 26.9061   5
  -1  -9   0 669.600 26.9485   5
  -1   9   0 716.370 27.2628   4
   1   9   0 779.922 28.8371   1
   1   9   0 678.576 26.9885   2
  -1   9   0 682.060 27.1082   2
  -1   9   0 694.064 27.5484   5
   1   9   0 675.295 27.0807   3
   1   9   0 650.603 27.7056   5
  -1   9   0 713.120 29.8200   1
   1   9   0 670.928 27.6610   5
  -1   9   0 699.484 27.0042   3
   1   9   0 727.920 27.4591   4
  -3  -9   0 68.0117 5.83638   1
  -3  -9   0 60.8004 4.05869   5
   3  -9   0 63.6277 8.52343   1
  -3  -9   0 69.1302 4.45823   3
   3  -9   0 66.4082 4.21032   2
  -3  -9   0 61.5642 4.41922   4
   3  -9   0 66.1891 4.03495   4
   3   9   0 64.0419 4.41808   3
   3   9   0 65.7430 4.88268   5
  -3   9   0 71.5126 4.10888   3
  -3   9   0 59.2607 9.11064   1
   3   9   0 71.1914 5.30578   4
  -3   9   0 68.8906 4.60692   5
   3   9   0 61.7276 4.24699   2
  -3   9   0 69.7337 4.42602   2
   3   9   0 66.4812 4.58652   1
  -3   9   0 63.6270 6.20404   4
  -5  -9   0 5.51383 2.23705   4
  -5  -9   0 9.13265 3.05226   2
   5  -9   0 9.20870 1.99187   4
  -5  -9   0 6.28728 2.20952   3
   5  -9   0 8.18741 2.86316   5
   5   9   0 9.34424 2.74150   4
  -5   9   0 5.26853 1.96084   2
  -5   9   0 7.49258 2.35699   5
   5   9   0 10.5480 2.71769   5
  -5   9   0 9.47496 2.06454   4
   7  -9   0 1201.35 49.3116   5
  -7  -9   0 1271.29 49.4359   3
  -7  -9   0 1245.66 48.9469   4
  -7  -9   0 1254.28 48.9580   2
   7  -9   0 1290.88 53.3928   1
  -7   9   0 1161.19 49.3093   5
   7   9   0 1267.83 49.8654   5
  -7   9   0 1252.54 48.9673   3
  -7   9   0 1263.43 49.2392   2
  -9  -9   0 36.8046 4.64177   4
   9  -9   0 34.4590 5.70967   5
  -9  -9   0 34.6035 4.33648   2
  -9   9   0 40.2786 4.53883   2
  -9   9   0 40.4245 4.68181   3
  -9   9   0 31.8443 3.97459   4
   9   9   0 33.2349 5.06314   5
  11  -9   0 53.4767 7.50367   5
 -11  -9   0 73.5087 5.98111   2
 -11  -9   0 58.4818 5.79142   4
 -11  -9   0 57.2891 6.31356   3
  11   9   0 73.5446 8.60952   5
 -11   9   0 59.0784 5.63052   4
 -11   9   0 56.8289 5.93821   3
 -11   9   0 62.4954 5.81547   2
   0 -10   0 700.830 28.2323   5
   0 -10   0 743.033 30.6668   1
   0 -10   0 696.619 28.0386   3
   0 -10   0 688.905 28.0652   4
   0 -10   0 661.624 27.8479   5
   0  10   0 690.403 28.0241   2
   0  10   0 717.419 28.8386   5
   0  10   0 721.253 28.9032   5
   0  10   0 784.354 30.7027   1
   0  10   0 705.587 28.0455   3
  -2 -10   0 100.661 7.86790   1
  -2 -10   0 90.4685 5.54745   5
   2 -10   0 82.9293 5.03362   2
  -2 -10   0 90.5054 5.32801   3
   2 -10   0 95.9512 5.10932   4
   2 -10   0 86.9383 9.52565   1
  -2 -10   0 86.6219 4.93878   5
  -2 -10   0 95.7838 5.42567   4
   2 -10   0 84.9436 5.80046   5
  -2  10   0 97.0505 5.04827   3
  -2  10   0 85.3370 5.57667   5
   2  10   0 103.377 6.40769   1
   2  10   0 89.7062 5.36966   3
   2  10   0 83.5644 5.99474   5
  -2  10   0 93.9279 5.39858   4
   2  10   0 101.317 5.96009   4
  -2  10   0 90.4317 5.14671   3
   2  10   0 86.6679 5.24304   2
   2  10   0 88.5546 5.07846   2
  -2  10   0 92.5289 5.37103   2
  -2  10   0 108.038 10.1124   1
   4 -10   0 336.251 19.0260   1
   4 -10   0 338.959 14.4551   4
  -4 -10   0 339.587 14.9999   4
  -4 -10   0 363.024 15.2137   3
  -4  10   0 330.176 14.6538   4
  -4  10   0 349.990 14.6884   3
   4  10   0 342.561 14.9733   2
   4  10   0 343.769 15.5038   5
   4  10   0 335.584 15.4867   4
  -4  10   0 353.331 15.1609   2
  -4  10   0 357.111 16.4711   5
   6 -10   0 16.3021 5.48316   1
  -6 -10   0 20.9003 3.24707   3
  -6 -10   0 26.1339 3.73304   4
  -6 -10   0 17.2101 3.12727   2
  -6  10   0 30.3138 4.00252   2
  -6  10   0 22.2973 3.06867   3
   6  10   0 25.4965 4.28317   5
  -6  10   0 25.6976 3.67122   5
  -8 -10   0 75.1475 5.70004   2
   8 -10   0 72.2695 6.99919   5
  -8 -10   0 72.5924 6.27141   3
  -8 -10   0 78.8659 6.06249   4
   8 -10   0 108.047 13.1220   1
  -8  10   0 77.1148 5.69355   3
  -8  10   0 80.2859 5.98711   2
  -8  10   0 78.1777 6.02293   5
  -8  10   0 72.9175 5.38112   4
   8  10   0 78.3860 7.22250   5
  10 -10   0 137.378 10.2490   5
 -10 -10   0 137.458 9.31220   3
 -10 -10   0 136.280 8.58931   2
 -10 -10   0 134.934 8.49958   4
 -10  10   0 147.888 8.98403   3
 -10  10   0 137.421 8.83270   2
 -10  10   0 142.815 8.38114   4
  10  10   0 152.401 10.5486   5
   1 -11   0 2515.09 98.6069   5
  -1 -11   0 2701.10 100.206   1
   1 -11   0 2591.86 98.2072   2
   1 -11   0 2350.72 97.8470   5
  -1 -11   0 2526.33 98.1846   5
  -1 -11   0 2511.74 98.0451   5
   1 -11   0 2723.97 101.167   1
  -1 -11   0 2587.65 98.2936   3
  -1 -11   0 2578.74 98.3389   4
   1 -11   0 2617.13 98.2228   4
   1  11   0 2643.47 98.6731   4
   1  11   0 2576.44 99.0673   5
  -1  11   0 2667.55 101.213   1
  -1  11   0 2638.26 98.2164   3
  -1  11   0 2502.42 98.8506   5
   1  11   0 2450.47 99.0317   5
  -1  11   0 2685.59 98.5684   4
   1  11   0 2835.12 100.354   1
   1  11   0 2519.42 98.1590   2
  -1  11   0 2622.94 98.3649   2
   1  11   0 2589.81 98.3003   3
  -3 -11   0 1238.38 48.9314   3
   3 -11   0 1263.78 48.4146   4
  -3 -11   0 1294.99 49.3113   1
   3 -11   0 1326.63 52.6703   1
  -3 -11   0 1205.50 49.1007   5
  -3 -11   0 1231.39 48.7899   4
  -3  11   0 1248.55 48.5396   3
  -3  11   0 1203.90 48.8351   4
  -3  11   0 1283.23 50.1333   2
  -3  11   0 1210.61 49.0036   5
  -3  11   0 1267.97 48.4780   3
   3  11   0 1236.70 49.2461   4
   3  11   0 1238.88 49.3974   5
   3  11   0 1305.73 50.3359   2
   3  11   0 1251.27 49.1447   1
  -5 -11   0 111.948 6.81722   3
  -5 -11   0 109.734 7.28197   5
   5 -11   0 106.032 5.87608   4
   5 -11   0 81.8109 11.9171   1
  -5 -11   0 111.544 6.61196   4
   5 -11   0 101.346 6.73865   5
  -5  11   0 108.933 6.46458   2
  -5  11   0 104.484 6.68768   5
  -5  11   0 118.279 6.29859   3
   5  11   0 98.9391 7.18664   5
  -7 -11   0 3155.67 120.592   2
  -7 -11   0 3150.59 120.550   4
  -7 -11   0 3196.49 120.981   3
   7 -11   0 3258.11 122.226   5
   7 -11   0 3194.40 125.016   1
  -7  11   0 3212.00 120.552   3
  -7  11   0 3211.68 120.919   2
  -7  11   0 2908.43 120.967   5
   7  11   0 3178.83 121.724   5
  -9 -11   0 79.6508 6.28485   2
  -9 -11   0 74.4671 6.23155   4
  -9 -11   0 76.6501 6.69116   3
   9 -11   0 62.0476 7.20127   5
  -9  11   0 81.2101 6.46631   2
   9  11   0 77.8652 7.79154   5
  -9  11   0 87.9525 6.01296   4
 -11 -11   0 629.968 27.7552   3
 -11 -11   0 591.871 26.7033   2
 -11 -11   0 599.422 26.2258   4
 -11  11   0 602.087 27.0406   3
 -11  11   0 616.467 26.3460   4
  11  11   0 611.522 28.8322   5
 -11  11   0 632.890 27.2012   2
   0 -12   0 5676.67 211.221   1
   0 -12   0 5121.91 208.346   5
   0 -12   0 5487.15 208.690   3
   0  12   0 5380.93 208.637   3
   0  12   0 5690.32 209.779   5
   0  12   0 5388.37 208.720   2
   0  12   0 5435.36 209.646   5
   0  12   0 6285.77 213.686   1
  -2 -12   0 252.548 11.3834   4
  -2 -12   0 240.029 11.3101   5
  -2 -12   0 256.286 13.6259   1
   2 -12   0 227.914 10.8982   5
   2 -12   0 236.472 10.9570   4
  -2 -12   0 242.548 11.3019   3
  -2  12   0 246.105 11.3342   2
  -2  12   0 250.106 10.9626   3
   2  12   0 245.192 12.7519   5
   2  12   0 259.550 12.6925   1
  -2  12   0 237.934 11.7902   5
   4 -12   0 278.945 12.4010   4
  -4 -12   0 283.691 13.0293   4
  -4 -12   0 275.371 12.9732   3
  -4 -12   0 280.347 12.9695   1
  -4 -12   0 265.507 13.2959   5
   4 -12   0 291.710 17.9095   1
  -4  12   0 287.528 13.0440   2
   4  12   0 291.675 13.9073   5
  -4  12   0 289.099 12.6083   3
   4  12   0 270.545 12.6662   1
   6 -12   0 29.4721 6.46179   1
   6 -12   0 33.9650 4.89109   5
  -6 -12   0 44.8410 5.04749   4
   6 -12   0 34.3914 3.59373   4
  -6 -12   0 32.4321 4.87324   5
  -6 -12   0 38.9129 4.39808   3
  -6  12   0 33.4602 4.32035   5
  -6  12   0 33.2513 3.71965   3
   6  12   0 34.6633 5.21138   5
  -6  12   0 34.1224 4.04827   2
  -8 -12   0 259.762 15.3713   3
  -8 -12   0 245.215 12.6920   2
  -8 -12   0 258.457 12.7578   4
  -8  12   0 247.854 12.6584   3
   8  12   0 258.141 14.3031   5
  -8  12   0 261.550 13.3258   5
  -8  12   0 254.221 13.0013   2
 -10 -12   0 680.104 28.8974   4
 -10 -12   0 696.720 29.9519   3
  10 -12   0 649.706 30.0687   5
 -10 -12   0 646.741 29.0597   2
 -10  12   0 689.946 29.4342   3
 -10  12   0 688.984 29.6335   2
  10  12   0 695.829 31.2394   5
 -10  12   0 705.060 28.8542   4
 -12 -12   0 307.977 16.8270   3
 -12 -12   0 303.385 15.7659   2
 -12 -12   0 309.049 15.5956   4
 -12  12   0 324.170 16.0383   4
 -12  12   0 322.696 16.4517   3
  12  12   0 327.470 18.7846   5
 -12  12   0 311.813 16.1959   2
   1 -13   0 12.6322 4.75250   1
  -1 -13   0 14.5370 2.51843   5
  -1 -13   0 12.5182 3.97644   1
   1 -13   0 15.5234 2.55460   5
  -1 -13   0 21.2896 3.13555   4
   1 -13   0 14.6800 2.55745   4
  -1 -13   0 18.4087 3.01781   3
  -1  13   0 16.5353 2.96173   2
   1  13   0 14.9035 2.70217   2
   1  13   0 13.6005 3.29215   5
   1  13   0 13.5783 3.47110   5
  -1  13   0 15.7928 3.29704   5
  -3 -13   0 0.33940 2.61482   1
  -3 -13   0 1.70248 2.04982   4
  -3 -13   0 2.90765 2.17584   3
   3 -13   0 0.98960 1.77570   5
  -3 -13   0 1.59673 2.00489   5
   3 -13   0 2.33213 1.57975   4
   3 -13   0 -0.2567 3.77773   1
   3  13   0 2.67601 2.71954   5
  -3  13   0 1.51953 1.76829   2
  -3  13   0 1.12842 1.87285   3
   3  13   0 2.49147 1.77640   1
   3  13   0 1.24953 1.70284   2
  -3  13   0 1.45506 1.97405   5
   5 -13   0 450.336 18.8823   4
  -5 -13   0 449.116 19.5383   4
  -5 -13   0 456.268 19.7194   3
   5 -13   0 442.358 24.1292   1
  -5 -13   0 444.658 20.1570   5
  -5  13   0 446.709 19.6073   2
   5  13   0 474.539 20.8019   5
  -5  13   0 422.468 19.8230   5
  -5  13   0 446.684 19.1315   3
  -7 -13   0 207.485 11.9157   5
   7 -13   0 188.952 11.0063   5
  -7 -13   0 207.133 10.9246   4
   7 -13   0 228.926 17.4864   1
  -7 -13   0 196.117 11.1016   3
   7  13   0 219.706 12.3657   5
  -7  13   0 201.944 10.5948   3
  -7  13   0 204.038 10.9760   2
  -7  13   0 194.418 11.1451   5
  -9 -13   0 65.3547 5.97767   4
   9 -13   0 49.8949 7.41196   5
  -9 -13   0 78.2187 6.68999   3
  -9  13   0 69.2904 5.56637   4
  -9  13   0 66.5883 6.08235   2
  -9  13   0 69.6330 5.93127   3
   9  13   0 61.4014 10.2042   5
 -13 -13   0 26.6403 7.59584   2
  13  13   0 40.5388 7.91123   5
   0 -14   0 20.6156 4.83662   1
   0 -14   0 19.8933 2.83186   5
   0 -14   0 32.6253 3.85371   4
   0  14   0 27.0246 4.42538   5
   0  14   0 16.7218 5.18060   1
   0  14   0 19.3211 3.82401   5
   0  14   0 19.3016 2.90963   2
  -2 -14   0 95.1571 5.76671   5
   2 -14   0 87.5520 11.0840   1
  -2 -14   0 89.7235 6.05169   4
   2 -14   0 85.0841 5.51404   5
  -2 -14   0 94.3228 9.06933   1
  -2 -14   0 95.0531 6.03800   3
   2 -14   0 85.0322 5.52860   4
  -2  14   0 95.3736 5.57639   3
   2  14   0 100.319 7.47795   5
  -2  14   0 90.8191 6.58520   5
  -2  14   0 96.5195 6.02239   2
   2  14   0 98.0768 8.31829   1
   2  14   0 86.7532 5.69151   2
  -4 -14   0 32.8161 4.22833   3
  -4 -14   0 34.1624 5.71413   1
   4 -14   0 29.5340 3.71610   5
   4 -14   0 27.9746 3.41806   4
  -4 -14   0 29.1953 4.03093   5
   4 -14   0 23.3369 6.20072   1
  -4 -14   0 36.8745 4.61688   4
   4  14   0 37.0607 5.51338   5
  -4  14   0 35.8941 3.96309   2
   4  14   0 31.2026 3.88803   2
  -4  14   0 33.9745 4.10187   3
   4  14   0 28.5199 3.98932   1
  -4  14   0 27.8194 5.00560   5
   6 -14   0 14.0370 5.94300   1
   6 -14   0 8.71078 2.33301   4
  -6 -14   0 11.4657 3.33630   5
  -6 -14   0 15.3912 3.52463   4
  -6 -14   0 14.2160 3.20427   3
   6  14   0 11.5579 3.92928   5
  -6  14   0 9.02193 2.44891   3
  -6  14   0 11.4603 3.20807   5
  -6  14   0 13.0145 3.27504   2
  -8 -14   0 10.3854 3.33863   4
  -8 -14   0 7.95583 3.85891   5
   8 -14   0 7.08119 4.39909   5
  -8 -14   0 7.72928 3.12197   3
  -8  14   0 3.83066 3.02220   2
   8  14   0 6.41749 3.84607   5
  -8  14   0 7.60068 3.33741   3
  -1 -15   0 1.33512 3.71504   1
   1 -15   0 9.68430 2.50248   4
   1 -15   0 0.86511 3.77736   1
  -1 -15   0 2.99633 2.06718   4
   1 -15   0 5.88952 1.90471   5
  -1 -15   0 4.04274 2.22706   3
  -1  15   0 2.32267 1.85163   2
   1  15   0 6.43655 3.10424   5
   1  15   0 2.58907 2.48500   5
   1  15   0 5.46983 1.98049   2
  -1  15   0 6.24487 2.73201   5
   1  15   0 1.06098 2.96662   1
  -3 -15   0 2.98319 3.11209   1
   3 -15   0 1.78721 1.89595   4
   3 -15   0 1.47285 2.06874   5
   3 -15   0 0.54683 4.61064   1
  -3 -15   0 4.46966 2.57210   3
  -3 -15   0 3.09120 2.19415   4
  -3  15   0 2.53003 2.03858   2
  -3  15   0 0.67186 1.79834   3
   3  15   0 1.47655 1.99165   1
  -3  15   0 4.42441 2.77014   5
   3  15   0 -0.0424 1.89786   2
   3  15   0 3.52292 3.25735   5
   5 -15   0 240.343 17.7894   1
   5 -15   0 254.738 12.7227   5
  -5 -15   0 235.939 12.2851   4
   5 -15   0 239.282 11.7725   4
  -5 -15   0 252.648 12.5848   3
  -5  15   0 255.611 12.6278   2
   5  15   0 263.530 14.1555   5
  -5  15   0 246.494 12.9992   5
  -5  15   0 256.493 12.0339   3
   7 -15   0 388.148 22.4468   1
  -7 -15   0 317.660 15.9507   4
  -7 -15   0 346.071 21.9844   5
  -7 -15   0 342.161 16.5729   3
   7  15   0 344.453 18.0665   5
  -7  15   0 334.343 15.8894   3
  -7  15   0 313.353 16.6931   5
  -7  15   0 339.155 16.4676   2
  -9 -15   0 179.113 10.7942   3
  -9 -15   0 159.819 9.77054   4
   9  15   0 150.279 11.9439   5
  -9  15   0 164.288 10.1021   2
  -9  15   0 153.240 9.69128   3
   0 -16   0 32.5938 4.05253   4
   0 -16   0 17.2086 5.00532   1
   0 -16   0 20.0485 3.12613   5
   0  16   0 23.1207 3.44401   2
   0  16   0 23.4397 4.69151   5
   0  16   0 18.4460 4.01709   5
   2 -16   0 12.8599 2.71400   4
   2 -16   0 9.19759 4.95130   1
  -2 -16   0 16.3218 2.77368   5
   2 -16   0 14.5036 2.58361   5
  -2 -16   0 12.5951 4.19683   1
  -2 -16   0 14.3018 3.05986   4
  -2 -16   0 16.0012 3.51119   3
  -2  16   0 11.6838 3.07401   5
  -2  16   0 10.3670 2.69994   2
   2  16   0 13.4418 2.97573   2
  -2  16   0 12.4421 2.49171   3
   2  16   0 15.0015 4.06286   5
  -4 -16   0 538.568 23.5509   3
  -4 -16   0 608.420 23.8099   1
   4 -16   0 539.101 28.3876   1
   4 -16   0 541.130 22.9127   4
  -4 -16   0 544.666 23.4008   4
   4 -16   0 526.472 22.9883   5
  -4 -16   0 521.143 23.1946   5
  -4  16   0 531.438 24.2729   5
   4  16   0 533.199 23.8580   1
   4  16   0 552.798 25.1049   5
   4  16   0 545.063 23.2424   2
  -4  16   0 545.764 23.5801   2
  -4  16   0 556.474 23.1227   3
   6 -16   0 33.0403 7.44778   1
  -6 -16   0 36.4015 4.94324   5
  -6 -16   0 23.8216 4.19082   3
  -6 -16   0 32.7178 4.60118   4
   6 -16   0 25.4332 3.81337   4
   6 -16   0 28.6053 4.62774   5
  -6  16   0 36.1338 6.64683   2
  -6  16   0 40.1712 5.11081   5
  -6  16   0 35.3937 4.51613   3
   6  16   0 27.5862 5.48456   5
 -10 -16   0 199.658 11.5515   4
 -10 -16   0 208.111 12.4804   3
 -10  16   0 192.346 11.4685   3
 -10  16   0 223.319 11.7057   4
 -10  16   0 187.419 11.7890   2
  10  16   0 201.701 14.4589   5
 -12 -16   0 5.04117 4.07029   4
  12  16   0 6.99286 6.32443   5
 -12  16   0 4.37961 4.36030   4
   1 -17   0 4.94113 2.28577   4
  -1 -17   0 2.00142 2.12041   4
   1 -17   0 -1.4582 4.44884   1
  -1 -17   0 4.67795 2.50418   3
   1 -17   0 6.45883 1.96863   5
  -1 -17   0 1.15634 3.93548   1
  -1 -17   0 2.63921 1.66413   5
  -1  17   0 3.64252 2.45477   2
   1  17   0 0.55131 1.99705   2
  -1  17   0 0.82904 2.59136   5
   1  17   0 1.69441 3.06150   5
  -3 -17   0 51.2829 5.20436   4
   3 -17   0 51.9674 4.64855   4
   3 -17   0 59.8622 5.70233   5
  -3 -17   0 57.0888 4.67920   5
  -3 -17   0 59.5384 5.24015   3
   3 -17   0 54.7790 8.48814   1
   3  17   0 61.9759 6.48185   1
   3  17   0 60.9939 7.03074   5
  -3  17   0 52.1327 4.65348   3
   3  17   0 50.3529 4.78471   2
  -3  17   0 52.1890 5.74194   5
  -3  17   0 58.9772 5.24045   2
   5 -17   0 3.72168 2.25273   4
   5 -17   0 12.7596 3.26224   5
  -5 -17   0 1.34308 2.40852   4
  -5 -17   0 4.24611 4.69868   3
   5 -17   0 11.8245 6.83206   1
   5  17   0 1.16418 2.24724   2
  -5  17   0 0.69391 2.03048   3
   5  17   0 1.14544 3.38575   5
  -5  17   0 4.51520 2.83304   5
  -7 -17   0 4.18603 2.70487   4
  -7 -17   0 3.48294 2.68911   3
   7 -17   0 -5.0997 3.29740   5
   7  17   0 7.04137 4.37415   5
  -7  17   0 1.70927 2.30527   3
  -7  17   0 3.73184 2.47261   2
 -11 -17   0 16.3496 4.18496   4
 -11  17   0 13.6661 4.21206   3
 -11  17   0 14.4659 4.29220   4
  11  17   0 10.8839 5.08705   5
   0 -18   0 41.3120 7.41068   1
   0 -18   0 36.0531 4.53133   4
   0  18   0 38.2355 4.94874   2
   0  18   0 28.9863 5.05198   5
  -2 -18   0 112.742 6.48989   5
  -2 -18   0 115.098 7.45971   3
   2 -18   0 146.175 15.2830   1
  -2 -18   0 106.560 7.28604   4
   2 -18   0 102.891 6.85997   4
   2 -18   0 111.577 6.63612   5
   2  18   0 113.966 7.27062   2
  -2  18   0 109.943 7.45607   2
  -2  18   0 109.645 6.82382   3
  -2  18   0 117.766 8.59914   5
   2  18   0 121.018 9.35887   5
   4 -18   0 44.5535 4.47502   4
  -4 -18   0 42.4198 5.07459   4
  -4 -18   0 58.7501 4.95163   5
   4  18   0 44.0386 5.81341   1
  -4  18   0 41.8146 4.56831   3
  -4  18   0 48.9238 6.00116   5
   4  18   0 48.7055 7.18576   5
   4  18   0 44.7009 4.84853   2
  -4  18   0 47.8132 7.31072   2
  -6 -18   0 146.237 9.27181   3
  -6 -18   0 142.485 8.95408   4
   6 -18   0 132.391 9.19489   5
   6 -18   0 134.374 8.26815   4
  -6  18   0 138.262 8.57516   3
  -6  18   0 140.572 9.08225   2
   6  18   0 157.977 11.6473   5
   6  18   0 148.877 9.00006   2
   1 -19   0 12.7011 5.41880   1
  -1 -19   0 5.98758 3.16711   4
   1 -19   0 4.30409 3.11810   4
  -1  19   0 3.83862 3.24110   5
   1  19   0 4.00545 3.71099   5
   1  19   0 4.60796 2.66874   2
  -1  19   0 1.82804 2.02208   2
  -3 -19   0 130.525 8.47948   3
  -3 -19   0 132.071 7.09577   5
  -3 -19   0 112.641 7.80007   4
   3 -19   0 116.700 7.50343   4
   3 -19   0 121.692 7.46229   5
   3  19   0 122.649 10.0885   5
  -3  19   0 115.608 7.98557   2
  -3  19   0 122.111 7.48543   3
  -5 -19   0 17.3634 3.97168   4
   5 -19   0 21.1004 3.90086   4
   5 -19   0 17.7602 4.57228   5
  -5 -19   0 18.6442 4.00653   3
  -5  19   0 18.2189 3.71058   2
   5  19   0 23.8522 4.32417   2
  -5  19   0 21.5634 3.83572   3
   5  19   0 27.1074 6.02454   5
  -5  19   0 20.7112 5.15473   5
  -7 -19   0 130.764 9.06077   3
  -7 -19   0 126.164 8.79654   4
  -7  19   0 126.361 8.41966   3
  -7  19   0 134.529 9.05999   2
   7  19   0 141.471 11.5420   5
   7  19   0 115.931 8.48897   2
 -11 -19   0 80.3910 8.09358   4
 -11  19   0 86.7375 7.81121   4
   0 -20   0 594.273 25.4977   4
   0  20   0 606.751 25.9149   2
   0  20   0 583.944 27.4315   5
   2 -20   0 44.2973 4.24937   5
  -2 -20   0 33.1129 4.79351   4
   2 -20   0 32.9874 7.54775   1
   2 -20   0 30.7032 4.50621   4
  -2 -20   0 36.3332 5.18389   3
  -2  20   0 23.6748 6.41809   3
  -2  20   0 34.6476 5.65667   5
   2  20   0 33.6621 4.78952   2
  -2  20   0 27.6098 4.23167   2
   2  20   0 26.9823 6.09509   5
   4 -20   0 336.940 16.0013   4
  -4 -20   0 355.354 16.8803   3
  -4 -20   0 332.036 16.3811   4
  -4  20   0 345.777 16.7742   2
  -4  20   0 336.987 21.6624   5
   4  20   0 360.898 19.1213   5
   4  20   0 333.039 16.4098   2
  -4  20   0 332.157 16.0574   3
  -6 -20   0 21.9546 4.25885   4
  -6 -20   0 23.9560 4.84889   3
   6 -20   0 12.7656 3.07999   4
  -6  20   0 20.4979 3.81108   3
  -6  20   0 22.1908 4.20818   2
   6  20   0 20.2420 6.05195   5
   6  20   0 16.5385 4.14926   2
 -10 -20   0 175.763 11.3983   4
 -10  20   0 191.306 11.2632   4
  -1 -21   0 92.8196 6.85699   4
   1 -21   0 86.4651 6.41456   4
  -1  21   0 82.1800 6.74305   2
  -1  21   0 81.8622 7.94814   5
   1  21   0 85.9151 6.73544   2
  -5 -21   0 193.297 11.4110   3
   5 -21   0 189.768 10.5993   4
  -5 -21   0 185.563 11.0558   4
  -5  21   0 196.614 10.7206   3
   5  21   0 183.821 11.1309   2
   5  21   0 204.566 14.2351   5
  -5  21   0 197.733 11.4236   2
  -9 -21   0 96.4499 7.96091   4
  -9  21   0 90.1282 7.69097   3
   9  21   0 83.6685 7.97465   2
   9  21   0 107.558 11.6053   5
   0 -22   0 711.666 31.5357   4
   0  22   0 794.938 32.4549   2
  -4 -22   0 274.348 14.1320   3
   4 -22   0 269.927 13.5306   4
  -4 -22   0 255.691 13.7107   4
   4  22   0 263.441 16.4438   5
  -4  22   0 272.813 13.5292   3
   4  22   0 260.090 13.8491   2
  -4  22   0 241.793 13.8796   2
  -6 -22   0 79.4524 11.6806   3
  -6 -22   0 65.9629 6.24076   4
   6 -22   0 64.5364 5.72243   4
   6  22   0 69.3207 9.35963   5
   6  22   0 66.9817 6.56764   2
  -6  22   0 61.1372 9.07195   2
  -6  22   0 60.1712 5.69519   3
  -8 -22   0 146.397 9.64396   4
   8  22   0 147.062 9.97316   2
   8  22   0 163.105 13.9820   5
  -8  22   0 138.318 9.56578   3
  -3 -23   0 221.243 11.9665   4
  -3 -23   0 216.350 12.1058   3
   3 -23   0 205.982 11.3930   4
  -3  23   0 212.716 11.4968   3
   3  23   0 213.529 14.6253   5
   3  23   0 204.363 11.9281   2
  -3  23   0 202.220 12.0842   2
   5 -23   0 349.549 17.8935   4
  -5 -23   0 373.851 18.7752   4
  -5 -23   0 422.662 22.9705   3
  -5  23   0 361.946 18.8830   2
   5  23   0 371.591 18.3151   2
  -5  23   0 374.074 17.6781   3
   5  23   0 362.402 21.1485   5
  -7 -23   0 398.158 19.1661   4
   7  23   0 383.573 22.5627   5
  -7  23   0 387.155 18.8279   3
   7  23   0 381.993 19.2431   2
   0 -24   0 1077.61 44.1296   4
   0  24   0 1070.23 44.5943   2
   6 -24   0 4.01373 2.56230   4
  -6 -24   0 4.46549 3.22603   4
   6  24   0 8.46973 4.00930   2
  -6  24   0 0.78395 2.49902   3
   6  24   0 -1.9210 4.71496   5
   5  25   0 6.83005 5.00360   5
   5  25   0 1.06220 3.00178   2
  -5  25   0 1.56212 2.40306   3
  -4  26   0 1.69328 2.81314   3
   1 -27   0 2030.70 78.9356   1
  -1 -27   0 2151.29 78.6159   1
   0 -28   0 2926.93 109.651   1
 -14   0   1 87.3078 6.55241   2
 -14   0   1 70.5740 7.40465   3
 -14   0   1 81.3414 7.80342   4
  12   0  -1 4.18781 3.89884   5
 -12   0   1 3.40823 3.20063   4
 -12   0   1 9.35080 3.17422   3
 -12   0   1 7.51590 2.45090   2
  10   0  -1 42.5567 8.62499   1
  10   0  -1 36.8493 5.36138   5
 -10   0   1 47.3466 5.40962   3
 -10   0   1 34.2483 3.77702   2
 -10   0   1 43.6777 5.26304   4
   8   0  -1 35.4847 4.66697   5
  -8   0   1 41.5629 7.19842   1
  -8   0   1 46.1180 6.18184   4
  -8   0   1 36.8026 3.23604   2
   8   0  -1 34.6694 3.46050   2
  -8   0   1 32.6758 3.70441   3
   8   0  -1 38.4452 5.80382   1
   6   0  -1 64.6538 4.39015   4
  -6   0   1 75.9417 4.09640   2
   6   0  -1 70.6094 4.70553   3
  -6   0   1 76.2592 4.69879   3
  -6   0   1 69.0214 4.81558   4
  -6   0   1 79.9931 5.44365   5
  -6   0   1 69.6125 5.92490   1
   6   0  -1 72.5510 7.00582   1
   6   0  -1 73.2816 4.16768   2
   6   0  -1 72.8667 5.15438   5
   4   0  -1 177.746 8.01397   5
   4   0  -1 166.654 7.70667   3
  -4   0   1 182.867 8.02392   4
   4   0  -1 172.875 9.13955   1
  -4   0   1 169.764 8.49580   1
   4   0  -1 176.866 7.78839   4
   4   0  -1 170.133 7.22208   2
  -4   0   1 178.093 7.18656   2
  -4   0   1 149.091 7.81933   5
   2   0  -1 133.416 5.67478   3
  -2   0   1 117.215 5.69012   5
   2   0  -1 143.739 6.02874   4
  -2   0   1 128.554 6.85269   1
  -2   0   1 142.227 6.05375   4
   0   0   1 126.227 4.72241   2
   0   0   1 114.359 5.86591   5
   0   0   1 96.4304 4.68071   4
   0   0  -1 117.510 5.80821   1
   0   0  -1 111.959 4.71469   4
   2   0   1 166.913 9.06850   1
  -2   0  -1 176.055 8.37190   1
  -2   0  -1 179.683 7.39010   3
   2   0   1 179.271 7.67562   2
  -2   0  -1 179.159 7.60548   2
   2   0   1 182.986 7.74750   5
  -2   0  -1 174.895 7.63004   5
   4   0   1 132.057 6.72147   2
   4   0   1 136.804 6.56037   3
   4   0   1 133.748 7.17057   5
  -4   0  -1 141.033 6.61730   3
  -4   0  -1 134.933 7.48024   1
  -4   0  -1 141.731 6.96382   5
   4   0   1 149.798 8.91377   1
  -6   0  -1 31.9070 3.28463   2
   6   0   1 30.4175 3.30571   3
  -6   0  -1 33.0155 2.65858   4
  -6   0  -1 32.8905 4.41561   1
  -6   0  -1 37.6246 4.13690   5
  -6   0  -1 38.9705 2.09125   4
   6   0   1 26.2916 4.16317   1
   6   0   1 35.2851 4.73851   5
  -6   0  -1 34.2633 3.37286   3
  -8   0  -1 49.0657 4.50417   2
  -8   0  -1 47.3442 3.55655   4
  -8   0  -1 52.7454 2.84135   4
   8   0   1 62.3050 6.35893   1
  -8   0  -1 42.4395 4.45664   3
  -8   0  -1 44.4456 5.48292   1
   8   0   1 49.8075 5.92913   5
  14   0   1 8.58416 7.14490   5
 -15  -1   1 7.14261 3.48450   2
 -15   1   1 12.4239 3.75830   2
 -13  -1   1 23.6632 4.86281   4
 -13  -1   1 15.1334 3.65774   2
 -13  -1   1 4.19788 3.25160   3
  13  -1  -1 4.50102 4.79831   5
 -13   1   1 12.3324 4.11660   4
  13   1  -1 4.55700 4.41692   5
 -13   1   1 12.2837 3.25009   2
 -13   1   1 10.5727 4.04296   3
 -11  -1   1 3.95398 2.10359   2
  11  -1  -1 2.87082 3.39224   5
 -11  -1   1 2.83951 3.19242   4
 -11  -1   1 1.46279 2.40510   3
 -11   1   1 1.99868 2.56158   3
  11   1  -1 4.17068 3.25130   5
 -11   1   1 3.90051 2.18159   2
 -11   1   1 -0.4382 2.85172   4
  -9  -1   1 25.4401 3.32213   2
   9  -1  -1 19.0120 8.02650   1
  -9  -1   1 22.5872 3.98328   4
   9  -1  -1 23.4751 4.31475   5
  -9  -1   1 13.7735 3.72212   1
  -9  -1   1 18.2605 3.49416   3
  -9   1   1 20.5570 3.04127   2
  -9   1   1 25.9986 4.00991   4
   9   1  -1 23.6410 4.32220   5
   9   1  -1 22.3098 5.91284   1
  -9   1   1 19.6390 3.89766   5
  -9   1   1 26.7733 4.06763   3
  -7  -1   1 -0.7162 1.50844   3
   7  -1  -1 0.65796 2.20334   5
  -7  -1   1 2.11105 2.60398   5
   7  -1  -1 -1.3615 2.23407   1
  -7  -1   1 1.64512 2.20364   1
  -7  -1   1 1.23482 2.01645   4
  -7  -1   1 2.00881 1.27756   2
   7   1  -1 0.16047 1.62863   4
  -7   1   1 -1.0053 1.62906   4
   7   1  -1 1.13142 1.49799   2
  -7   1   1 1.30963 2.59822   5
  -7   1   1 -0.0100 1.19344   2
   7   1  -1 -0.2159 2.46104   1
  -7   1   1 4.14956 1.89125   3
   7   1  -1 1.30236 2.14338   5
  -5  -1   1 83.5257 4.68653   3
  -5  -1   1 80.0528 5.15518   1
  -5  -1   1 81.5478 5.06422   4
  -5  -1   1 82.7709 4.08558   2
   5  -1  -1 70.1903 5.39600   5
  -5  -1   1 84.6214 5.13968   5
   5  -1  -1 78.5284 4.72490   3
   5  -1  -1 83.8901 4.28682   2
   5  -1  -1 78.7364 4.55748   4
   5  -1  -1 75.9090 6.32996   1
   5   1  -1 79.3188 4.19980   2
  -5   1   1 76.1690 6.01082   1
   5   1  -1 80.7852 4.72377   3
  -5   1   1 81.8687 4.82945   4
   5   1  -1 84.7908 5.19466   5
  -5   1   1 87.3506 5.30899   5
   5   1  -1 84.8749 6.58107   1
  -5   1   1 79.6176 4.12088   2
   5   1  -1 74.6402 4.73182   4
  -5   1   1 82.9307 4.67356   3
  -3  -1   1 112.666 5.13783   3
   3  -1  -1 105.263 5.19919   4
   3  -1  -1 104.816 6.52103   1
  -3  -1   1 113.811 5.37682   5
  -3  -1   1 111.200 5.59379   4
   3  -1  -1 105.755 5.10884   3
  -3  -1   1 110.060 6.07323   1
   3  -1  -1 112.824 4.72811   2
  -3   1   1 103.585 4.71535   2
  -3   1   1 111.099 5.32541   5
  -3   1   1 109.404 5.12656   3
  -3   1   1 112.805 5.34794   4
  -3   1   1 92.5126 6.03275   1
   3   1  -1 113.354 5.59882   4
   3   1  -1 109.507 5.45281   5
   3   1  -1 110.147 5.16577   3
  -1  -1   1 500.812 18.8830   5
  -1  -1   1 495.102 18.2769   3
  -1  -1   1 445.539 18.8036   4
   1  -1  -1 479.469 18.3492   3
   1  -1  -1 509.794 18.5332   4
   1   1  -1 498.885 18.7766   4
   1   1  -1 481.726 18.2654   3
  -1   1   1 452.811 20.7750   1
   1   1  -1 479.029 19.6042   1
   1  -1   1 96.5142 4.01644   4
  -1  -1  -1 90.3217 4.55441   3
   1  -1   1 95.3694 4.48838   2
  -1  -1  -1 82.9609 4.40332   2
   1  -1   1 102.013 4.05640   3
   1  -1   1 101.691 5.66705   1
  -1  -1  -1 98.8985 5.12170   1
   1  -1   1 104.514 4.71596   5
   1   1   1 92.9185 4.46910   2
   1   1   1 95.6855 4.28018   3
   1   1   1 102.496 3.89157   4
  -1   1  -1 98.4666 6.15007   1
  -1   1  -1 96.6580 4.07098   3
  -1   1  -1 101.703 4.10146   4
  -1   1  -1 100.106 4.85257   5
   1   1   1 102.961 4.36826   5
   3  -1   1 67.5152 4.43750   5
  -3  -1  -1 65.1178 3.84444   2
   3  -1   1 69.4746 3.66669   3
  -3  -1  -1 66.6241 4.09772   5
  -3  -1  -1 64.7651 4.18067   1
  -3  -1  -1 61.9117 3.79041   3
   3  -1   1 65.3501 3.94041   2
   3   1   1 63.3276 3.74001   3
  -3   1  -1 69.4110 3.67027   3
  -3   1  -1 64.5275 3.97962   2
  -3   1  -1 67.4949 4.98787   1
   3   1   1 69.7409 4.41301   5
  -3   1  -1 70.8986 4.26809   5
  -5  -1  -1 1.48250 1.20490   1
  -5  -1  -1 1.43024 1.70086   4
  -5  -1  -1 1.67660 1.52217   3
  -5  -1  -1 2.06591 1.44426   2
   5  -1   1 2.81077 2.61066   5
  -5  -1  -1 0.57362 1.83904   5
   5  -1   1 2.67448 1.69957   3
   5  -1   1 1.06079 1.50120   2
   5  -1   1 1.65398 3.10707   1
   5   1   1 0.13712 2.35117   1
  -5   1  -1 1.89981 1.58760   4
   5   1   1 3.31113 2.42589   5
   5   1   1 4.08489 1.61204   2
  -5   1  -1 2.58791 1.82385   1
  -5   1  -1 1.42819 1.57054   3
  -5   1  -1 1.70234 0.82965   4
  -5   1  -1 0.44820 1.30119   2
  -7  -1  -1 10.5049 1.86813   4
  -7  -1  -1 8.74543 2.42527   2
   7  -1   1 11.1668 3.65260   5
  -7  -1  -1 7.79086 1.92675   1
  -7  -1  -1 6.37126 2.20208   3
   7  -1   1 5.31253 3.45324   1
  -7   1  -1 16.3587 3.07785   3
  -7   1  -1 5.05989 2.46934   1
   7   1   1 17.7861 6.68236   5
   7   1   1 6.35913 2.92121   1
  -7   1  -1 13.0047 1.95903   4
  -7   1  -1 9.79502 2.38426   2
  -7   1  -1 12.3601 1.51070   4
   9  -1   1 -0.9877 3.43607   5
  -9  -1  -1 0.38347 2.12933   3
  -9  -1  -1 -0.7157 1.82145   2
  -9  -1  -1 2.05180 1.55030   4
  -9  -1  -1 -0.7767 1.46399   1
  -9   1  -1 -0.4471 1.96419   2
  -9   1  -1 4.54328 1.79982   4
  -9   1  -1 0.90957 2.03262   3
  -9   1  -1 1.80563 1.21025   4
  -9   1  -1 -1.4643 2.15069   1
   9   1   1 3.02791 3.55410   5
  13  -1   1 -0.1028 5.01968   5
 -13  -1  -1 8.29939 3.20373   3
 -13  -1  -1 9.20180 2.88406   2
 -13   1  -1 19.0133 4.15634   2
 -13   1  -1 3.69084 2.83302   3
  13   1   1 1.36911 5.33300   5
 -14  -2   1 2.93066 3.62409   4
 -14  -2   1 0.59203 2.37015   2
 -14  -2   1 3.62641 2.79367   3
 -14   2   1 2.55025 3.04409   3
 -14   2   1 4.57161 3.74980   4
  12  -2  -1 228.011 13.5790   5
 -12  -2   1 220.155 12.4422   4
 -12  -2   1 227.613 11.4768   2
 -12  -2   1 231.098 12.6861   3
 -12   2   1 218.360 12.2505   4
 -12   2   1 228.300 12.6273   3
 -12   2   1 223.973 13.6418   2
  12   2  -1 222.278 13.4733   5
 -10  -2   1 33.2746 3.77411   2
  10  -2  -1 42.0160 7.90509   1
  10  -2  -1 37.7018 5.46842   5
 -10  -2   1 35.3327 4.94091   3
 -10  -2   1 40.8003 5.24526   4
  10   2  -1 32.7472 5.33378   5
 -10   2   1 35.0966 4.58561   3
 -10   2   1 40.6269 5.22864   4
 -10   2   1 27.7048 3.51070   2
  -8  -2   1 275.865 17.1417   4
  -8  -2   1 312.359 13.3379   2
  -8  -2   1 295.214 14.4053   5
  -8  -2   1 302.634 15.2123   1
   8  -2  -1 323.149 16.8908   1
  -8  -2   1 308.824 14.1850   3
   8  -2  -1 320.901 14.6873   5
   8   2  -1 315.438 13.5455   2
   8   2  -1 311.553 14.7459   5
  -8   2   1 315.706 17.3308   4
  -8   2   1 315.203 18.0172   1
  -8   2   1 306.564 14.0959   3
  -8   2   1 304.616 13.4429   2
  -8   2   1 307.536 14.5703   5
   6  -2  -1 71.7432 6.54172   1
  -6  -2   1 74.6482 4.13637   2
  -6  -2   1 83.5460 5.41228   5
   6  -2  -1 70.6294 4.65096   3
  -6  -2   1 76.5957 4.81720   3
   6  -2  -1 73.7551 4.31209   2
   6  -2  -1 83.0769 5.33708   5
  -6  -2   1 75.5791 5.26502   1
  -6  -2   1 72.2828 5.16825   4
  -6   2   1 74.0885 4.75629   4
  -6   2   1 71.2013 4.26060   2
  -6   2   1 82.4898 5.53504   5
  -6   2   1 67.6118 7.12787   1
  -6   2   1 70.1569 4.67777   3
   6   2  -1 72.5445 4.86238   4
   6   2  -1 73.1158 4.24794   2
   6   2  -1 75.6748 5.20031   5
   6   2  -1 75.5174 4.86520   3
  -4  -2   1 1609.22 59.1072   5
  -4  -2   1 1614.47 59.4053   4
   4  -2  -1 1632.82 60.4492   1
  -4  -2   1 1529.18 58.9340   3
  -4  -2   1 1600.48 58.4065   2
   4  -2  -1 1466.37 58.5089   2
   4  -2  -1 1429.93 58.7548   3
  -4  -2   1 1640.25 59.6155   1
  -4   2   1 1541.66 58.9987   5
  -4   2   1 1510.42 60.1301   1
   4   2  -1 1455.09 58.3680   2
  -4   2   1 1530.50 58.5490   2
   4   2  -1 1512.71 58.8966   3
   4   2  -1 1558.17 59.1665   4
  -4   2   1 1654.64 59.0556   4
   4   2  -1 1517.74 59.2891   5
  -4   2   1 1545.72 58.9205   3
  -2  -2   1 1.22156 1.13415   3
   2  -2  -1 1.36405 1.01374   3
  -2  -2   1 1.01415 1.35878   5
  -2  -2   1 2.73284 1.53837   4
  -2  -2   1 0.78948 1.02174   1
   2  -2  -1 0.33060 1.22754   1
   2  -2  -1 1.19713 0.87464   2
   2   2  -1 -0.2378 1.56061   4
  -2   2   1 0.83507 0.86623   2
   2   2  -1 1.67215 1.57015   5
  -2   2   1 0.81763 1.04704   4
   2   2  -1 0.20673 1.07825   3
  -2   2   1 2.24707 0.99363   3
  -2   2   1 2.85000 1.10410   5
  -2   2   1 -0.4301 1.22086   1
   0  -2   1 19.5474 1.54745   2
   0  -2   1 17.5300 2.62028   1
   0  -2   1 20.1321 3.62828   5
   0  -2  -1 15.4121 1.50784   3
   0  -2   1 15.1644 1.94867   4
   0   2   1 17.6745 1.60254   3
   0   2  -1 15.3480 2.22526   5
   0   2  -1 16.1742 2.05906   4
   0   2   1 15.7422 2.67861   1
   0   2   1 13.4937 1.64466   2
   0   2   1 18.4661 1.42175   4
  -2  -2  -1 2182.56 79.3185   5
   2  -2   1 2122.54 78.8846   4
  -2  -2  -1 2112.05 79.4650   3
  -2  -2  -1 2163.20 79.7543   1
   2  -2   1 2057.68 79.6000   2
  -2  -2  -1 2248.66 78.9219   4
   2  -2   1 2193.30 79.7381   5
   2  -2   1 2143.03 80.9359   1
   2  -2   1 1839.48 79.3252   3
   2   2   1 2043.76 78.9893   4
  -2   2  -1 1934.54 80.6878   1
  -2   2  -1 2098.49 78.9750   4
   2   2   1 2117.07 79.4514   3
   2   2   1 2085.18 79.8237   1
   2   2   1 2208.83 79.4412   5
  -2   2  -1 2167.47 79.6583   2
  -2   2  -1 2192.98 79.7699   5
   4  -2   1 204.484 9.64181   5
   4  -2   1 193.491 8.79240   3
  -4  -2  -1 206.420 9.27484   5
  -4  -2  -1 194.547 9.14519   2
   4  -2   1 211.575 11.8690   1
  -4  -2  -1 189.612 9.05867   1
   4  -2   1 192.159 9.17104   2
  -4  -2  -1 209.729 9.18149   3
  -4  -2  -1 203.988 8.33684   4
   4   2   1 212.288 9.54060   5
  -4   2  -1 203.250 10.9420   1
   4   2   1 198.041 9.17477   2
  -4   2  -1 213.052 8.12290   4
   4   2   1 189.425 9.02689   3
  -4   2  -1 203.207 9.45412   5
  -4   2  -1 192.267 8.91568   3
  -4   2  -1 204.982 8.24676   4
  -4   2  -1 199.898 9.18145   2
   4   2   1 215.781 8.30483   4
   4   2   1 239.651 10.7108   1
   6  -2   1 391.602 17.0492   3
  -6  -2  -1 395.382 17.4579   1
  -6  -2  -1 428.430 17.5707   2
   6  -2   1 399.807 19.7393   1
   6  -2   1 424.399 18.1240   5
  -6  -2  -1 398.143 16.3824   4
  -6  -2  -1 440.532 18.3189   3
   6   2   1 434.144 18.0241   5
  -6   2  -1 410.103 19.6308   1
  -6   2  -1 424.535 17.5586   2
   6   2   1 393.704 17.6905   1
   6   2   1 397.883 16.0860   4
  -6   2  -1 419.228 17.3292   3
  -6   2  -1 414.220 16.3792   4
  -6   2  -1 419.115 16.0263   4
  -6   2  -1 406.658 17.7643   5
  -8  -2  -1 19.3089 3.24588   2
  -8  -2  -1 15.5067 3.07498   3
  -8  -2  -1 19.6963 2.55483   4
   8  -2   1 22.4168 4.73007   1
   8  -2   1 21.8056 5.07063   5
  -8   2  -1 16.6038 3.23114   3
   8   2   1 20.0997 4.28567   5
   8   2   1 14.4721 2.98737   1
  -8   2  -1 26.3529 3.82847   2
  -8   2  -1 20.7675 2.50702   4
  -8   2  -1 18.6916 1.94713   4
  10  -2   1 146.743 10.6278   5
 -10  -2  -1 170.970 11.0724   2
 -10  -2  -1 165.931 7.75024   4
 -10  -2  -1 159.304 7.13782   4
 -10   2  -1 163.669 7.96966   4
 -10   2  -1 163.648 7.28501   4
 -10   2  -1 145.221 9.21997   3
 -10   2  -1 167.911 9.44499   2
  10   2   1 164.159 10.5406   5
  14   2   1 -2.8042 5.84550   5
 -15  -3   1 7.99189 3.42871   2
 -15   3   1 8.54356 3.02497   2
 -13  -3   1 187.062 11.8511   1
 -13  -3   1 213.882 11.0359   2
  13   3  -1 199.666 13.3313   5
 -13   3   1 208.863 11.0920   2
 -13   3   1 182.694 11.6739   3
 -11  -3   1 5.46459 3.11371   4
 -11  -3   1 7.09294 2.88569   3
 -11  -3   1 6.93688 2.52747   2
  11  -3  -1 5.09667 3.65123   5
 -11   3   1 7.52060 2.47344   2
 -11   3   1 8.03484 3.17573   4
  11   3  -1 4.39280 3.65150   5
 -11   3   1 5.19346 2.68024   3
  -9  -3   1 104.358 8.55064   1
   9  -3  -1 108.384 7.67074   5
   9  -3  -1 97.4628 10.4434   1
  -9  -3   1 113.415 7.17867   3
  -9  -3   1 103.401 7.33113   4
  -9  -3   1 106.714 6.17487   2
  -9   3   1 107.774 6.97833   3
  -9   3   1 110.926 6.97796   4
  -9   3   1 112.234 7.92003   5
   9   3  -1 114.095 7.86964   5
  -9   3   1 107.297 6.31529   2
   7  -3  -1 150.131 9.83936   5
   7  -3  -1 108.395 9.37418   1
   7  -3  -1 113.642 6.21852   2
  -7  -3   1 115.287 7.12447   1
  -7  -3   1 117.078 6.71403   3
  -7  -3   1 113.191 7.19726   4
  -7  -3   1 117.774 5.99565   2
  -7   3   1 113.232 7.32855   5
  -7   3   1 116.271 6.19563   2
   7   3  -1 113.627 6.64759   4
  -7   3   1 113.587 9.92248   1
   7   3  -1 120.486 7.32655   5
  -7   3   1 117.179 6.66513   3
  -7   3   1 131.174 6.78917   4
   5  -3  -1 66.1460 4.39556   5
   5  -3  -1 60.1991 4.60234   3
   5  -3  -1 55.2101 6.80257   1
  -5  -3   1 63.3059 4.33449   5
   5  -3  -1 59.3348 3.63066   2
  -5  -3   1 65.8732 4.67730   4
  -5  -3   1 59.6686 4.02620   3
  -5  -3   1 64.6890 3.52568   2
  -5  -3   1 61.9695 4.39023   1
  -5   3   1 50.6881 4.53020   5
   5   3  -1 62.7573 3.54760   2
  -5   3   1 59.5680 3.64348   2
   5   3  -1 60.7821 4.44849   4
  -5   3   1 60.9212 3.96465   3
   5   3  -1 60.9740 4.09255   3
   5   3  -1 61.3809 4.47122   5
  -5   3   1 55.3058 6.21898   1
  -5   3   1 65.6006 4.08876   4
  -3  -3   1 1671.89 59.8135   4
  -3  -3   1 1611.58 60.2536   1
   3  -3  -1 1432.29 59.0271   3
  -3  -3   1 1697.93 59.9523   5
   3  -3  -1 1458.77 58.8601   2
  -3  -3   1 1615.24 59.1970   3
   3  -3  -1 1610.43 60.7223   1
   3  -3  -1 1433.44 59.0154   5
  -3  -3   1 1660.28 58.7648   2
   3   3  -1 1539.24 59.1356   3
   3   3  -1 1603.45 59.6348   5
   3   3  -1 1539.44 58.7010   2
  -3   3   1 1588.15 59.1691   5
  -3   3   1 1638.67 59.2204   4
  -3   3   1 1502.63 59.1299   3
  -3   3   1 1488.53 58.8976   2
  -3   3   1 1454.25 60.3604   1
   3   3  -1 1590.47 59.6200   4
  -1  -3   1 719.704 26.1572   2
   1  -3  -1 672.525 26.3437   4
   1  -3  -1 647.833 27.2740   1
  -1  -3   1 750.824 26.3412   3
  -1  -3   1 700.119 27.0459   5
  -1  -3   1 693.420 27.6859   1
  -1  -3   1 725.737 27.3020   5
  -1  -3   1 694.696 26.8099   4
   1   3  -1 707.298 27.7026   1
  -1   3   1 707.306 26.3462   4
   1   3  -1 695.562 27.0823   5
   1   3  -1 682.541 26.8008   4
  -1   3   1 662.011 26.2582   2
   1   3  -1 700.909 26.1849   3
  -1   3   1 610.100 27.1428   1
   1   3  -1 691.226 26.1583   2
   1  -3   1 2096.30 79.1822   5
  -1  -3  -1 2072.48 78.9426   2
  -1  -3  -1 2216.85 78.5740   4
  -1  -3  -1 2044.37 78.8272   3
   1  -3   1 2051.66 78.4342   3
   1  -3   1 2125.29 78.6733   4
   1  -3   1 2059.12 80.3896   1
   1  -3   1 2060.20 78.8874   2
   1   3   1 2042.50 79.7287   1
  -1   3  -1 2273.91 79.4067   5
  -1   3  -1 2118.57 78.9319   2
  -1   3  -1 2323.98 78.7982   4
   1   3   1 1986.46 78.8687   2
  -1   3  -1 1914.01 80.1732   1
  -1   3  -1 2097.72 78.4584   3
   1   3   1 1995.20 78.8198   3
   1   3   1 2177.81 78.6105   4
   1   3   1 2117.24 79.1855   1
  -3  -3  -1 136.516 6.67790   2
  -3  -3  -1 139.548 6.68130   3
  -3  -3  -1 154.262 6.75511   5
   3  -3   1 134.248 6.22350   3
   3  -3   1 139.657 5.81851   4
  -3  -3  -1 143.058 6.00939   4
   3  -3   1 131.342 7.00560   5
   3  -3   1 164.009 9.74892   1
   3   3   1 123.424 6.14666   4
  -3   3  -1 149.939 5.99396   4
  -3   3  -1 144.258 8.60941   1
  -3   3  -1 142.378 6.78069   2
  -3   3  -1 144.714 6.40775   3
   3   3   1 143.532 6.70689   3
  -3   3  -1 143.578 7.02764   5
   3   3   1 152.858 6.93267   5
   5  -3   1 15.1746 2.18145   3
   5  -3   1 12.8966 4.13776   1
  -5  -3  -1 16.0383 1.93225   4
  -5  -3  -1 19.0836 2.75188   2
   5  -3   1 15.3464 2.67724   2
   5  -3   1 13.7724 3.12607   5
  -5  -3  -1 16.3396 2.51226   3
  -5  -3  -1 16.2618 2.68670   5
   5   3   1 17.2621 1.96993   4
   5   3   1 14.4202 2.51776   3
   5   3   1 15.8555 3.03298   5
  -5   3  -1 15.4591 2.23375   3
  -5   3  -1 15.3860 2.74255   5
   5   3   1 12.6853 2.21502   2
  -5   3  -1 10.7221 2.96121   1
  -5   3  -1 13.9317 1.67262   4
  -5   3  -1 16.0850 2.73053   2
  -5   3  -1 15.4467 1.59306   4
  -7  -3  -1 207.135 10.1722   3
  -7  -3  -1 190.645 8.81873   4
   7  -3   1 207.718 10.9324   5
   7  -3   1 189.215 14.1942   1
  -7  -3  -1 203.217 9.91111   2
  -7   3  -1 201.344 8.81826   4
  -7   3  -1 213.269 10.0497   2
  -7   3  -1 197.359 12.7681   1
   7   3   1 216.231 10.9262   5
  -7   3  -1 193.747 9.71495   3
   7   3   1 191.559 8.49884   4
  -7   3  -1 200.847 8.41612   4
  -9  -3  -1 3.50943 2.27511   3
  -9  -3  -1 6.04335 1.88176   4
  -9  -3  -1 7.28125 2.73960   2
   9  -3   1 6.78411 4.02960   5
   9   3   1 7.20678 3.61881   5
  -9   3  -1 3.40517 2.36571   2
  -9   3  -1 7.19665 2.08836   4
  -9   3  -1 7.29446 1.56412   4
  -9   3  -1 14.6341 3.04317   3
  11  -3   1 295.404 16.1938   5
 -11  -3  -1 290.825 12.4876   4
 -11  -3  -1 290.954 14.5415   2
 -11  -3  -1 280.471 14.8198   3
 -11   3  -1 293.713 14.6753   3
 -11   3  -1 298.863 12.8483   4
 -11   3  -1 291.127 14.5911   2
  11   3   1 275.750 15.6196   5
 -12  -4   1 80.5996 7.20615   3
  12  -4  -1 86.8702 8.58140   5
 -12  -4   1 89.3483 6.35898   2
 -12  -4   1 97.1512 7.62216   4
 -12  -4   1 89.5336 6.92246   1
  12   4  -1 101.072 8.97686   5
 -12   4   1 91.1492 6.49493   2
 -12   4   1 93.5084 7.40873   3
 -10  -4   1 19.1169 3.65086   1
 -10  -4   1 27.3881 4.67810   4
 -10  -4   1 24.0976 3.57703   2
  10  -4  -1 21.4361 4.65845   5
 -10  -4   1 21.8969 4.18355   3
  10  -4  -1 21.4427 6.16079   1
  10   4  -1 30.6080 5.87499   5
 -10   4   1 20.1495 3.76091   4
 -10   4   1 16.3014 3.37575   3
 -10   4   1 20.0747 3.35429   2
  -8  -4   1 2.91372 1.72581   2
  -8  -4   1 0.14389 1.19291   1
  -8  -4   1 3.47479 2.05631   1
  -8  -4   1 -1.0380 2.19832   4
   8  -4  -1 2.43156 2.72149   5
  -8  -4   1 0.73287 1.79268   3
   8   4  -1 0.43608 1.83340   2
   8   4  -1 1.38505 2.43292   5
  -8   4   1 5.22666 2.89998   5
  -8   4   1 1.91202 2.04482   4
  -8   4   1 0.64207 1.76124   3
  -8   4   1 -0.6790 1.46758   2
   6  -4  -1 16.4797 2.76245   3
   6  -4  -1 13.7569 3.76239   1
  -6  -4   1 15.2422 2.44339   3
  -6  -4   1 11.9967 2.56617   1
  -6  -4   1 15.2754 2.77876   1
   6  -4  -1 16.5050 2.97040   5
  -6  -4   1 20.3901 3.34381   4
  -6  -4   1 20.3401 2.34719   2
   6  -4  -1 14.0488 2.33809   2
  -6  -4   1 17.7507 2.98171   5
  -6   4   1 14.4818 2.29977   3
   6   4  -1 16.5650 3.07371   5
  -6   4   1 17.0414 2.43803   2
  -6   4   1 19.2871 3.23442   5
   6   4  -1 18.3890 3.05875   4
   6   4  -1 14.4892 2.15129   2
  -6   4   1 16.3888 2.60854   4
   6   4  -1 13.8335 2.65181   3
  -4  -4   1 26.1651 2.80616   5
  -4  -4   1 21.0457 2.92634   1
  -4  -4   1 21.3687 2.03641   2
   4  -4  -1 17.9154 2.14471   2
  -4  -4   1 24.8387 2.64006   3
  -4  -4   1 29.8079 3.64348   4
   4  -4  -1 24.6464 2.50719   3
  -4  -4   1 19.3946 3.34543   1
   4  -4  -1 20.2701 3.34752   1
  -4   4   1 23.8683 2.57748   3
  -4   4   1 21.9643 2.18933   2
  -4   4   1 22.6751 3.20587   5
  -4   4   1 21.6334 2.46818   4
   4   4  -1 20.0105 2.09806   2
  -4   4   1 15.6183 3.11361   1
   4   4  -1 20.7415 2.45079   3
   4   4  -1 20.7264 2.93247   4
   4   4  -1 21.0245 3.16251   5
  -4   4   1 19.6273 2.25630   4
  -2  -4   1 55.8764 3.15568   3
  -2  -4   1 58.8825 3.98239   4
  -2  -4   1 54.5559 4.24105   1
   2  -4  -1 47.8117 2.94933   2
  -2   4   1 48.6428 2.99518   2
   2   4  -1 52.8686 2.75229   2
   2   4  -1 57.0438 4.26779   1
   2   4  -1 56.0405 4.05761   4
  -2   4   1 55.7245 3.33423   5
  -2   4   1 47.3849 3.10700   3
  -2   4   1 54.8969 3.13352   4
   2   4  -1 55.3909 4.19850   5
   2   4  -1 51.6511 3.11651   3
   2   4  -1 55.0231 2.88087   2
   0  -4   1 11.4353 1.54411   2
   0  -4   1 12.6618 2.62767   5
   0  -4  -1 13.1992 1.82229   3
   0  -4   1 12.0467 1.82196   4
   0  -4   1 8.21016 1.93465   1
   0  -4   1 11.8962 1.74309   3
   0  -4  -1 13.5928 1.52905   4
   0  -4   1 12.3727 2.47021   5
   0   4  -1 11.4358 2.00618   4
   0   4  -1 13.4974 2.66350   5
   0   4   1 16.3797 1.81346   4
   0   4   1 13.0766 1.69957   2
   0   4  -1 12.5488 1.56422   2
   0   4  -1 13.6801 1.52124   3
   0   4   1 9.80075 1.58780   3
   2  -4   1 13.9893 1.61302   3
  -2  -4  -1 19.3338 2.20399   3
  -2  -4  -1 20.5319 2.48319   2
   2  -4   1 16.7939 2.48193   5
   2  -4   1 14.4939 1.88559   2
  -2  -4  -1 15.0266 1.64376   4
   2  -4   1 13.2893 1.66812   4
   2   4   1 17.1973 2.27566   2
  -2   4  -1 16.8753 1.74419   3
  -2   4  -1 15.4291 2.43834   5
  -2   4  -1 20.6381 2.36105   2
  -2   4  -1 11.4802 2.32730   1
   2   4   1 22.0435 2.41665   5
   2   4   1 13.3070 2.65318   4
   2   4   1 17.3696 2.26993   3
   4  -4   1 2.34571 3.28440   1
   4  -4   1 -0.2906 1.15489   3
  -4  -4  -1 1.48688 1.42808   3
  -4  -4  -1 0.41610 1.88657   5
   4  -4   1 1.38571 1.39408   2
  -4  -4  -1 -1.1188 1.36545   2
   4  -4   1 -0.7022 2.01954   5
  -4  -4  -1 1.57275 1.09548   4
  -4   4  -1 2.94574 2.50165   1
  -4   4  -1 -0.8239 1.18086   3
  -4   4  -1 -0.9243 1.03608   4
   4   4   1 1.77206 2.06873   5
  -4   4  -1 -1.0096 1.21088   2
   4   4   1 2.49674 2.33726   2
  -4   4  -1 1.18870 1.75890   5
   4   4   1 -0.1593 1.36018   4
   4   4   1 1.15995 1.59277   3
  -6  -4  -1 -0.3615 1.52370   2
   6  -4   1 -0.5278 2.71467   5
  -6  -4  -1 0.38293 1.28374   4
  -6  -4  -1 -0.0213 1.58068   3
   6  -4   1 -2.0286 3.70397   1
   6  -4   1 -2.4428 1.37644   3
  -6   4  -1 0.61600 1.52598   3
  -6   4  -1 0.31338 1.04985   4
   6   4   1 1.39990 1.37715   4
  -6   4  -1 1.75537 1.17650   4
  -6   4  -1 -0.4695 1.55051   2
  -6   4  -1 0.75379 2.76159   1
  -6   4  -1 0.24948 1.95206   5
  -8  -4  -1 2.55735 2.36178   3
  -8  -4  -1 4.64762 1.81895   4
   8  -4   1 0.05415 3.42444   5
   8  -4   1 2.07666 4.00291   1
  -8  -4  -1 1.20990 1.91515   2
  -8   4  -1 4.46319 1.76364   4
  -8   4  -1 3.90526 1.44077   4
   8   4   1 4.43863 1.59937   4
  -8   4  -1 2.63565 2.01885   3
  -8   4  -1 1.97361 2.25006   2
   8   4   1 3.09641 3.19298   5
 -10  -4  -1 97.9044 7.25127   3
  10  -4   1 92.4433 8.71374   5
 -10  -4  -1 96.4766 7.00408   2
 -10  -4  -1 99.0615 5.55951   4
 -10   4  -1 95.3101 5.66603   4
  10   4   1 98.5403 8.28350   5
 -10   4  -1 100.641 5.47813   4
 -10   4  -1 91.1696 6.85514   2
 -10   4  -1 105.931 7.99896   3
  14   4   1 -5.9399 5.63574   5
 -15  -5   1 52.1960 5.79006   2
 -13  -5   1 509.888 30.8951   3
 -13  -5   1 533.955 24.4775   4
 -13  -5   1 536.091 23.6719   2
 -13   5   1 548.725 23.9560   2
 -13   5   1 564.726 24.7536   4
  13   5  -1 543.169 26.4968   5
 -13   5   1 539.600 25.6998   3
 -11  -5   1 13.0660 3.14615   2
 -11  -5   1 13.7958 3.87735   4
 -11  -5   1 12.7518 3.66789   3
  11  -5  -1 9.61524 4.29391   5
 -11   5   1 8.22080 3.30437   3
 -11   5   1 11.7847 2.87838   2
  11   5  -1 10.8023 4.16224   5
 -11   5   1 13.1581 3.47117   4
  -9  -5   1 414.704 18.8362   1
  -9  -5   1 380.585 18.6502   1
  -9  -5   1 419.986 19.2298   4
   9  -5  -1 432.434 22.3715   1
  -9  -5   1 428.306 18.0723   2
   9  -5  -1 432.262 19.3048   5
  -9   5   1 432.514 18.8764   3
   9   5  -1 437.768 19.8127   5
  -9   5   1 436.690 18.7849   4
  -9   5   1 421.395 18.2637   2
  -7  -5   1 2612.64 103.109   1
  -7  -5   1 2702.62 103.549   5
  -7  -5   1 2865.84 102.883   2
  -7  -5   1 2765.69 104.327   4
   7  -5  -1 2687.19 103.067   2
  -7  -5   1 2717.86 103.914   1
   7  -5  -1 2886.11 106.550   1
  -7  -5   1 2772.92 103.655   3
   7  -5  -1 2360.51 104.112   5
  -7   5   1 2749.34 103.501   4
  -7   5   1 2711.99 103.461   3
   7   5  -1 2771.47 102.850   2
  -7   5   1 2646.13 103.008   2
   7   5  -1 2855.34 104.467   4
   7   5  -1 2705.63 104.125   5
  -7   5   1 2664.68 103.645   5
  -5  -5   1 220.231 9.05329   2
  -5  -5   1 215.950 9.69732   5
   5  -5  -1 200.442 9.29102   3
  -5  -5   1 216.627 10.1859   4
  -5  -5   1 205.607 9.58952   3
   5  -5  -1 205.108 9.18696   2
  -5  -5   1 201.676 10.0521   1
   5  -5  -1 192.697 11.6887   1
  -5  -5   1 210.201 9.76916   1
  -5   5   1 194.688 9.28844   4
  -5   5   1 200.765 9.19049   2
   5   5  -1 221.666 10.1395   4
  -5   5   1 190.631 12.2080   1
  -5   5   1 200.364 9.77076   5
   5   5  -1 211.677 10.1334   5
   5   5  -1 211.324 9.56485   3
  -5   5   1 222.273 9.48919   4
   5   5  -1 215.650 9.02174   2
  -3  -5   1 3193.88 117.733   1
   3  -5  -1 2927.29 116.355   2
  -3  -5   1 3243.31 116.937   5
  -3  -5   1 3324.89 117.339   4
  -3  -5   1 3285.98 116.679   3
   3  -5  -1 2847.74 116.401   3
   3  -5  -1 2970.69 118.142   1
   3  -5  -1 3049.12 116.368   5
   3   5  -1 3273.32 117.261   4
   3   5  -1 3090.02 117.200   5
   3   5  -1 3104.19 117.591   1
  -3   5   1 2979.71 116.421   5
  -3   5   1 3029.14 116.551   3
  -3   5   1 3103.36 116.490   2
  -3   5   1 2794.19 118.044   1
   3   5  -1 3175.20 116.571   3
  -3   5   1 3247.76 116.496   4
   3   5  -1 3198.74 116.243   2
  -1  -5   1 359.292 15.2897   5
  -1  -5   1 346.190 15.1712   5
   1  -5  -1 344.190 15.6328   1
  -1  -5   1 385.903 16.0024   1
  -1  -5   1 369.946 14.2033   2
  -1  -5   1 363.903 14.7871   4
   1  -5  -1 365.357 14.3394   4
  -1  -5   1 359.033 14.1708   3
  -1   5   1 373.487 14.3700   4
   1   5  -1 376.321 14.2379   2
   1   5  -1 392.135 16.0112   1
  -1   5   1 333.715 14.3943   3
   1   5  -1 388.579 14.2607   3
  -1   5   1 301.796 15.5535   1
  -1   5   1 355.605 14.3404   2
  -1  -5  -1 5835.71 223.136   3
   1  -5   1 5819.53 223.099   2
   1  -5   1 6163.42 225.097   1
   1  -5   1 6182.47 223.619   5
   1  -5   1 6056.65 223.000   4
  -1   5  -1 5892.81 223.111   4
  -1   5  -1 6511.66 223.883   5
   1   5   1 5678.80 223.098   3
   1   5   1 5995.35 222.960   4
  -1   5  -1 5791.33 224.946   1
   1   5   1 5735.31 223.131   2
  -3  -5  -1 1779.79 66.6060   4
   3  -5   1 1897.67 69.7670   1
   3  -5   1 1829.90 66.4731   4
   3  -5   1 1696.05 66.5807   3
   3  -5   1 1760.63 67.4119   5
  -3  -5  -1 1746.19 67.1604   3
  -3  -5  -1 1742.79 67.2011   2
   3   5   1 1661.38 66.7506   4
  -3   5  -1 1770.55 69.7239   1
   3   5   1 1670.50 67.0742   3
   3   5   1 1684.73 67.1060   2
   3   5   1 1840.50 67.0382   5
  -3   5  -1 1837.79 67.3284   2
  -3   5  -1 1739.11 66.6091   4
  -3   5  -1 1778.58 66.7261   3
  -3   5  -1 1812.15 67.5409   5
   5  -5   1 1216.76 46.9258   5
  -5  -5  -1 1184.97 45.6578   4
   5  -5   1 1160.55 46.3690   3
  -5  -5  -1 1198.67 46.5578   3
   5  -5   1 1272.76 49.6513   1
  -5  -5  -1 1209.82 46.5356   2
   5   5   1 1170.80 46.4479   3
  -5   5  -1 1176.25 46.8050   5
   5   5   1 1245.95 46.6463   5
  -5   5  -1 1256.01 45.5528   4
   5   5   1 1174.37 45.8486   4
  -5   5  -1 1021.39 48.9185   1
  -5   5  -1 1222.37 46.8194   2
  -5   5  -1 1227.83 46.1853   3
  -7  -5  -1 134.596 7.62251   2
  -7  -5  -1 130.948 6.66984   4
   7  -5   1 135.473 8.84660   5
   7  -5   1 128.533 12.9145   1
  -7  -5  -1 135.708 7.82499   3
  -7   5  -1 137.383 6.54074   4
  -7   5  -1 141.771 7.79538   2
  -7   5  -1 140.673 6.42828   4
  -7   5  -1 133.450 7.42714   3
   7   5   1 142.892 8.41835   5
   7   5   1 133.620 6.65652   4
  -9  -5  -1 20.7919 3.67144   2
  -9  -5  -1 26.8903 4.10923   3
   9  -5   1 26.1239 5.29707   5
  -9  -5  -1 25.5733 3.05961   4
   9   5   1 22.9289 2.70970   4
  -9   5  -1 26.1846 3.79871   3
  -9   5  -1 30.3965 3.02620   4
  -9   5  -1 21.7710 3.53471   2
   9   5   1 23.9250 4.52508   5
  -9   5  -1 25.6997 3.16230   4
 -11  -5  -1 1378.51 55.9740   3
 -11  -5  -1 1375.45 53.2932   4
 -11  -5  -1 1359.26 55.4429   2
  11  -5   1 1421.10 56.8808   5
 -11   5  -1 1357.26 53.6552   4
  11   5   1 1389.97 56.7303   5
 -11   5  -1 1358.99 55.4960   3
 -11   5  -1 1441.17 55.8448   2
 -14  -6   1 439.022 21.1650   4
 -14  -6   1 457.082 20.5732   2
 -14   6   1 435.897 21.1956   2
 -14   6   1 434.241 21.7082   4
  14   6  -1 480.545 24.6947   5
  10  -6  -1 842.468 36.4160   5
 -10  -6   1 894.171 35.2759   2
 -10  -6   1 888.002 36.4679   4
  10  -6  -1 904.829 39.7567   1
 -10   6   1 834.271 38.1578   3
 -10   6   1 896.596 36.0418   4
  10   6  -1 862.620 37.1724   5
 -10   6   1 871.279 35.5235   2
  -8  -6   1 126.921 8.14034   4
  -8  -6   1 128.145 7.64610   3
   8  -6  -1 106.603 11.7314   1
  -8  -6   1 133.410 7.19591   1
   8  -6  -1 127.346 8.56241   5
  -8  -6   1 124.161 7.36871   1
  -8  -6   1 141.891 7.24502   2
   8   6  -1 123.778 8.41031   5
  -8   6   1 128.398 7.93098   5
  -8   6   1 128.011 7.41302   3
  -8   6   1 129.515 7.15073   2
  -8   6   1 128.539 7.37912   4
  -6  -6   1 8909.85 329.412   1
  -6  -6   1 8881.87 329.741   3
  -6  -6   1 8676.30 329.649   5
  -6  -6   1 8884.69 330.255   4
  -6  -6   1 9086.21 329.082   2
  -6  -6   1 8264.92 329.924   1
   6  -6  -1 9999.99 334.032   1
   6  -6  -1 8344.16 329.220   2
   6   6  -1 8382.66 329.827   4
   6   6  -1 8681.11 329.001   2
  -6   6   1 8970.29 329.495   4
  -6   6   1 8601.42 329.327   2
  -6   6   1 8499.54 329.530   3
  -6   6   1 8892.44 329.101   4
   6   6  -1 8625.36 330.278   5
  -6   6   1 9129.66 330.758   5
   4  -6  -1 348.577 15.2509   2
  -4  -6   1 386.772 16.4106   1
   4  -6  -1 333.096 15.6375   3
  -4  -6   1 399.842 15.7187   3
   4  -6  -1 352.261 17.5587   1
  -4  -6   1 384.762 15.2207   2
   4  -6  -1 379.489 15.5260   5
  -4  -6   1 413.576 15.9272   5
  -4  -6   1 387.122 16.2788   4
   4   6  -1 379.140 15.5854   3
   4   6  -1 392.702 15.1833   2
  -4   6   1 369.702 15.5075   3
  -4   6   1 337.953 17.9003   1
   4   6  -1 382.131 16.2810   5
   4   6  -1 381.842 16.2550   4
  -4   6   1 386.010 15.4671   2
  -4   6   1 368.780 15.5949   5
  -4   6   1 386.925 15.3609   4
   2  -6  -1 420.988 17.4058   2
  -2  -6   1 443.199 18.0721   4
  -2  -6   1 464.906 18.9758   1
  -2  -6   1 435.420 18.6637   5
   2  -6  -1 405.349 19.0091   1
  -2  -6   1 440.583 18.1275   5
  -2  -6   1 448.290 17.5166   3
   2  -6  -1 426.318 17.4508   4
  -2   6   1 456.858 17.5366   4
   2   6  -1 442.171 17.4738   3
  -2   6   1 437.787 17.5651   3
  -2   6   1 440.214 17.5317   2
   2   6  -1 469.852 19.0212   1
   2   6  -1 443.007 17.2629   2
   2   6  -1 432.565 18.4642   5
  -2   6   1 415.693 19.4420   1
   2   6  -1 465.412 18.3047   4
   0  -6   1 2470.42 101.681   5
   0  -6  -1 2710.86 101.685   1
   0  -6   1 2618.03 100.778   2
   0  -6   1 2644.33 101.549   5
   0  -6  -1 2725.78 100.773   4
   0  -6   1 2681.15 101.032   4
   0  -6   1 2632.74 100.560   3
   0  -6   1 2770.79 102.897   1
   0   6  -1 3086.88 105.037   5
   0   6   1 2628.24 100.974   2
   0   6   1 2826.67 100.872   4
   0   6  -1 2726.43 100.867   2
   0   6  -1 2574.51 101.095   4
   0   6  -1 2679.80 102.735   1
   0   6   1 2517.12 101.648   1
   0   6   1 2505.30 100.877   3
   0   6  -1 2826.97 100.612   3
  -2  -6  -1 3554.99 128.882   4
  -2  -6  -1 3486.60 129.365   2
   2  -6   1 3310.88 129.416   5
  -2  -6  -1 3425.30 129.236   3
   2  -6   1 3541.89 128.851   4
   2  -6   1 3342.65 129.176   2
   2  -6   1 3582.80 131.549   1
   2   6   1 3352.11 129.193   2
   2   6   1 3226.80 129.140   3
  -2   6  -1 3521.61 131.818   1
  -2   6  -1 3441.17 128.708   3
  -2   6  -1 3487.02 129.026   4
  -2   6  -1 3435.54 129.283   2
   2   6   1 3313.59 128.971   4
   2   6   1 3438.91 128.842   5
  -2   6  -1 3521.57 129.794   5
   4  -6   1 4662.60 177.691   3
  -4  -6  -1 4785.60 177.880   5
  -4  -6  -1 4784.95 178.403   3
   4  -6   1 4872.92 177.456   4
   4  -6   1 4928.31 181.017   1
   4  -6   1 4699.07 178.363   2
  -4  -6  -1 4831.92 178.393   2
   4  -6   1 4621.90 178.531   5
  -4  -6  -1 4885.58 177.726   4
   4   6   1 4554.77 178.223   3
  -4   6  -1 4804.32 177.647   4
   4   6   1 4521.63 178.201   2
   4   6   1 4863.76 178.250   5
   4   6   1 4580.88 177.934   4
  -4   6  -1 4849.65 178.482   2
  -4   6  -1 4741.23 178.717   5
  -4   6  -1 4502.50 181.204   1
  -4   6  -1 4891.54 177.932   3
  -6  -6  -1 820.070 33.7343   3
   6  -6   1 853.412 37.1551   1
   6  -6   1 852.850 34.2800   5
  -6  -6  -1 841.401 32.8071   4
  -6  -6  -1 858.086 33.7347   2
  -6   6  -1 857.750 34.6437   3
  -6   6  -1 845.583 32.6293   4
   6   6   1 808.667 32.9681   4
  -6   6  -1 814.218 34.0993   5
   6   6   1 846.089 33.9263   5
  -6   6  -1 862.526 33.8723   2
   8  -6   1 1739.37 69.7952   1
  -8  -6  -1 1616.90 66.1261   2
  -8  -6  -1 1725.62 66.5919   3
  -8  -6  -1 1680.50 65.0043   4
   8  -6   1 1680.67 66.9285   5
  -8   6  -1 1690.15 64.7367   4
   8   6   1 1717.46 66.8359   5
  -8   6  -1 1710.51 66.0678   3
   8   6   1 1680.08 64.9340   4
  -8   6  -1 1726.69 66.4500   2
  -8   6  -1 1738.13 65.0091   4
 -10  -6  -1 63.2090 4.58679   4
 -10  -6  -1 60.7724 5.88345   3
 -10  -6  -1 61.7519 5.60799   2
  10  -6   1 64.0086 7.87825   5
  10   6   1 66.0638 7.19104   5
 -10   6  -1 61.1711 4.83860   4
 -10   6  -1 66.7458 4.79889   4
  10   6   1 64.6272 4.66534   4
 -10   6  -1 74.2560 5.99310   2
 -10   6  -1 82.3241 7.46620   3
  12  -6   1 368.514 20.5263   5
 -12  -6  -1 417.289 19.4910   3
 -12  -6  -1 395.540 18.7518   2
 -12   6  -1 414.359 19.0860   2
 -12   6  -1 378.533 18.5869   3
  12   6   1 364.309 19.9420   5
  14   6   1 97.2540 13.1462   5
  11  -7  -1 175.492 11.4280   5
 -11  -7   1 188.372 11.0174   4
 -11  -7   1 199.672 10.1367   2
 -11  -7   1 178.882 10.8805   3
  11   7  -1 181.445 12.1779   5
 -11   7   1 181.392 10.8009   3
 -11   7   1 210.039 11.0300   4
 -11   7   1 196.861 10.4760   2
  -9  -7   1 3.67770 2.18462   2
  -9  -7   1 4.19650 2.64203   4
   9  -7  -1 -2.9473 3.44443   5
  -9  -7   1 3.76605 2.83141   3
  -9   7   1 1.35857 2.36488   3
  -9   7   1 -0.9815 1.88488   4
   9   7  -1 1.55077 3.00559   5
  -9   7   1 0.28196 2.03064   2
  -7  -7   1 362.259 14.8977   2
  -7  -7   1 337.030 14.5606   1
  -7  -7   1 367.237 15.7182   3
  -7  -7   1 337.426 15.3662   1
   7  -7  -1 334.412 15.5621   5
  -7  -7   1 357.265 16.0771   4
   7  -7  -1 327.930 18.8080   1
   7   7  -1 352.629 16.3869   5
  -7   7   1 326.101 15.5604   5
  -7   7   1 366.675 15.2879   2
   7   7  -1 336.439 14.7327   2
  -7   7   1 359.546 15.2973   4
  -7   7   1 351.672 15.4381   3
  -5  -7   1 318.533 13.9290   4
   5  -7  -1 274.856 15.7909   1
   5  -7  -1 285.891 12.8715   2
  -5  -7   1 312.189 13.3549   3
   5  -7  -1 315.636 13.4022   5
  -5  -7   1 327.538 12.9072   2
   5  -7  -1 282.118 12.8951   3
  -5  -7   1 298.039 13.6737   1
   5   7  -1 297.301 13.1859   3
   5   7  -1 304.151 12.7055   2
  -5   7   1 311.626 12.8863   4
  -5   7   1 280.652 16.5930   1
  -5   7   1 311.749 13.2116   3
   5   7  -1 311.321 13.8957   4
  -5   7   1 300.771 13.0215   2
  -5   7   1 301.631 13.2895   5
   5   7  -1 314.923 14.0879   5
  -3  -7   1 228.137 9.87597   3
   3  -7  -1 218.075 9.66370   2
   3  -7  -1 247.058 9.68626   5
  -3  -7   1 220.384 10.3989   4
   3  -7  -1 220.117 9.67619   4
   3  -7  -1 203.800 12.1324   1
  -3  -7   1 233.153 10.2172   5
  -3  -7   1 229.981 10.9345   1
   3   7  -1 228.670 9.82936   3
  -3   7   1 207.463 9.61039   5
   3   7  -1 224.276 10.7846   5
   3   7  -1 232.718 10.9878   1
  -3   7   1 228.498 9.86640   2
  -3   7   1 226.564 9.81915   3
   3   7  -1 226.578 9.55323   2
   3   7  -1 231.803 10.7125   4
  -3   7   1 226.741 9.73235   4
  -3   7   1 204.876 12.5097   1
  -1  -7   1 1492.27 57.3714   2
  -1  -7   1 1527.45 57.9074   4
   1  -7  -1 1484.15 57.4676   4
  -1  -7   1 1493.95 58.4870   5
  -1  -7   1 1557.51 59.4824   1
  -1  -7   1 1491.26 57.3408   3
   1  -7  -1 1424.02 58.7281   1
  -1  -7   1 1494.74 58.3766   5
   1   7  -1 1575.57 59.4092   1
  -1   7   1 1481.12 57.5342   2
  -1   7   1 1587.44 57.6019   4
   1   7  -1 1487.10 57.3924   2
   1   7  -1 1570.14 57.3901   3
   1   7  -1 1649.21 60.2172   5
   1   7  -1 1545.85 58.6432   5
  -1   7   1 1450.88 58.9998   1
  -1   7   1 1440.78 57.5839   3
   1   7  -1 1516.88 58.0546   4
   1  -7   1 415.761 18.8112   5
   1  -7   1 424.585 17.7905   2
   1  -7   1 481.975 20.7740   1
   1  -7   1 452.844 17.8112   4
  -1  -7  -1 447.492 18.2715   1
  -1  -7  -1 454.973 17.7212   4
  -1  -7  -1 440.390 17.9537   3
   1   7   1 438.838 18.6545   1
  -1   7  -1 442.329 17.9739   4
  -1   7  -1 446.925 17.9168   2
   1   7   1 457.700 17.9020   4
   1   7   1 426.214 17.8980   2
   1   7   1 415.056 17.8812   3
  -1   7  -1 437.919 20.2154   1
  -1   7  -1 462.090 17.5537   3
  -1   7  -1 467.907 18.8464   5
   3  -7   1 4.65405 3.66337   1
   3  -7   1 4.98168 1.37049   4
  -3  -7  -1 3.39153 1.54290   3
  -3  -7  -1 5.17360 1.88825   2
  -3  -7  -1 2.46924 1.46888   4
   3  -7   1 6.46950 1.75535   2
   3  -7   1 0.85255 1.89066   5
   3   7   1 -0.4729 1.89935   3
   3   7   1 5.58035 1.76964   5
  -3   7  -1 2.61663 2.56062   1
  -3   7  -1 4.01333 1.64209   4
  -3   7  -1 4.10769 2.20279   5
   3   7   1 4.44397 1.80356   4
   3   7   1 4.56956 1.80063   2
  -3   7  -1 3.79716 1.36616   3
  -3   7  -1 2.08260 1.47583   2
   5  -7   1 91.5188 4.60324   4
   5  -7   1 89.6271 4.93505   3
  -5  -7  -1 82.6249 5.58566   3
   5  -7   1 81.4335 6.34194   5
  -5  -7  -1 87.6661 4.99409   4
  -5  -7  -1 90.3482 5.57400   2
   5  -7   1 73.8218 14.0717   1
  -5   7  -1 97.0837 5.71300   2
  -5   7  -1 91.3478 4.90689   4
  -5   7  -1 88.6370 5.97925   5
  -5   7  -1 93.6747 5.15356   3
   5   7   1 83.0059 5.43809   4
   5   7   1 97.5409 5.94691   5
  -7  -7  -1 91.0122 6.09522   2
  -7  -7  -1 86.0338 5.30657   4
   7  -7   1 96.0985 7.43106   5
  -7  -7  -1 92.3385 6.23124   3
   7  -7   1 90.8283 11.4025   1
  -7   7  -1 91.7941 5.04111   4
  -7   7  -1 90.4439 5.80454   3
  -7   7  -1 96.6931 6.30863   2
   7   7   1 97.5437 6.92520   5
   7   7   1 85.0831 5.60184   4
  -7   7  -1 88.0419 5.13078   4
  -9  -7  -1 110.176 8.92723   3
  -9  -7  -1 111.804 7.54737   2
   9  -7   1 114.053 9.90906   5
  -9  -7  -1 111.548 6.60352   4
   9   7   1 132.695 6.67021   4
  -9   7  -1 116.361 6.54564   4
  -9   7  -1 119.727 7.52266   3
  -9   7  -1 128.299 9.72052   2
   9   7   1 126.710 8.70997   5
  -9   7  -1 111.255 6.38169   4
 -11  -7  -1 310.729 16.3344   3
  11  -7   1 327.069 17.7785   5
 -11  -7  -1 311.325 15.8476   2
 -11   7  -1 318.604 15.9246   2
 -11   7  -1 330.173 15.9777   3
  11   7   1 325.882 17.1984   5
 -12  -8   1 45.0871 5.04252   2
 -12  -8   1 38.5907 5.73268   4
 -12  -8   1 42.2686 5.64084   3
  12   8  -1 41.6582 7.12947   5
 -12   8   1 62.4869 6.14503   4
 -12   8   1 56.8515 5.30530   2
 -12   8   1 50.8907 6.38541   3
 -10  -8   1 6.88173 2.91811   3
  10  -8  -1 4.47081 3.85239   1
 -10  -8   1 2.33807 2.64291   4
 -10  -8   1 1.25844 1.87032   2
  10  -8  -1 -2.9342 3.56025   5
 -10   8   1 -1.1594 2.06572   2
 -10   8   1 1.98195 2.62520   3
 -10   8   1 0.89242 2.36074   4
  10   8  -1 3.10737 3.55146   5
  -8  -8   1 30.4336 3.57046   2
   8  -8  -1 33.0702 4.58099   5
  -8  -8   1 28.7183 3.99669   3
   8  -8  -1 53.1422 8.32983   1
  -8  -8   1 39.6361 5.21587   4
  -8   8   1 32.9394 3.76709   2
  -8   8   1 27.4876 3.77647   3
  -8   8   1 35.0461 4.28974   4
  -8   8   1 38.2175 4.25131   5
   8   8  -1 40.8462 5.74693   5
  -6  -8   1 189.887 9.64274   1
  -6  -8   1 192.551 10.0984   4
   6  -8  -1 166.435 12.7321   1
  -6  -8   1 202.778 9.76678   3
  -6  -8   1 200.575 9.13656   2
  -6  -8   1 192.409 9.29649   1
   6   8  -1 195.071 10.5583   5
   6   8  -1 206.064 9.11044   2
  -6   8   1 196.401 9.74370   2
  -6   8   1 192.689 9.64698   5
  -4  -8   1 1.17839 1.59986   3
  -4  -8   1 0.96964 1.31487   1
   4  -8  -1 2.27868 1.94907   5
   4  -8  -1 1.91780 1.62314   2
  -4  -8   1 0.20290 1.48946   5
   4  -8  -1 -0.3150 1.20158   4
  -4  -8   1 -0.9998 1.77506   4
  -4   8   1 -0.5928 1.39907   3
   4   8  -1 1.85938 1.80134   3
   4   8  -1 0.02680 2.14116   4
   4   8  -1 -0.3038 1.05952   1
   4   8  -1 1.50554 1.32609   2
  -4   8   1 -1.8512 3.13906   1
  -4   8   1 -2.9157 1.42365   5
   4   8  -1 1.10767 2.10375   5
  -4   8   1 1.13167 1.42436   2
  -4   8   1 0.47755 1.17340   4
  -2  -8   1 2.90487 1.94835   1
  -2  -8   1 0.57302 1.30989   3
   2  -8  -1 -0.7237 1.19478   4
   2  -8  -1 0.50748 1.22318   2
  -2  -8   1 1.68307 1.53810   4
  -2  -8   1 0.10455 2.06814   5
  -2  -8   1 1.08659 1.69364   5
  -2   8   1 2.66037 1.34715   3
   2   8  -1 0.87027 2.10924   5
  -2   8   1 -2.1958 1.24938   4
  -2   8   1 -0.2737 1.12726   2
  -2   8   1 -1.3446 1.19212   5
  -2   8   1 -0.3492 2.62916   1
   2   8  -1 2.32679 1.24762   2
   2   8  -1 1.81289 1.62966   3
   2   8  -1 -0.2634 1.31468   1
  -2   8   1 0.03573 1.32989   3
   2   8  -1 -0.3734 1.96631   4
   0  -8  -1 41.9852 3.05842   4
   0  -8   1 38.0672 4.18762   5
   0  -8   1 40.5232 3.03627   2
   0  -8  -1 40.8335 3.29576   3
   0  -8   1 46.2983 3.98222   5
   0  -8   1 58.9779 6.75094   1
   0  -8   1 43.1222 3.01950   3
   0  -8   1 47.9648 3.54882   4
   0  -8  -1 33.7438 4.15076   1
   0   8  -1 43.6618 5.01318   1
   0   8  -1 39.7192 3.75725   4
   0   8   1 41.7752 3.12230   2
   0   8   1 40.0853 6.44064   1
   0   8   1 48.6066 3.47709   4
   0   8  -1 44.8638 3.19992   2
   0   8   1 40.1826 3.32024   2
   0   8   1 41.5478 3.29430   3
   0   8  -1 45.7219 4.72703   5
   0   8  -1 41.3280 5.05721   5
   0   8  -1 45.2173 3.06052   3
   2  -8   1 3.58933 1.95375   5
  -2  -8  -1 6.17192 1.75708   4
   2  -8   1 6.59235 1.67217   4
   2  -8   1 7.32033 3.61765   1
  -2  -8  -1 4.91851 1.95931   2
  -2  -8  -1 9.35775 2.20984   3
  -2   8  -1 6.71305 2.28963   5
   2   8   1 5.17432 2.68697   2
  -2   8  -1 5.33723 1.73799   2
   2   8   1 7.80021 2.02431   4
   2   8   1 4.92034 4.13173   1
  -2   8  -1 3.34258 1.71083   4
  -2   8  -1 5.93829 1.53000   3
  -2   8  -1 5.26250 1.57572   3
  -4  -8  -1 80.1353 4.64356   4
   4  -8   1 87.9681 12.1408   1
  -4  -8  -1 77.9508 5.66871   3
   4  -8   1 75.1780 4.21202   4
  -4  -8  -1 85.6896 6.43310   2
   4  -8   1 69.8999 5.57746   5
  -4   8  -1 82.6194 4.51978   3
   4   8   1 75.6305 5.06044   5
   4   8   1 75.8935 5.14830   4
  -4   8  -1 71.7212 5.41749   5
  -4   8  -1 79.6414 4.62605   4
  -6  -8  -1 27.5157 3.21419   4
   6  -8   1 33.1940 4.62399   5
   6  -8   1 21.9150 5.59692   1
  -6  -8  -1 26.4850 3.57776   2
  -6  -8  -1 34.4797 4.24972   3
  -6   8  -1 29.2253 4.30872   5
  -6   8  -1 29.3066 3.52049   2
   6   8   1 28.8885 4.27160   5
  -6   8  -1 28.2662 3.13874   3
  -6   8  -1 30.0461 3.14695   4
   6   8   1 31.7382 3.90378   4
  -8  -8  -1 14.1581 3.47751   3
  -8  -8  -1 11.1651 3.18563   2
   8  -8   1 15.3512 4.34568   5
  -8  -8  -1 8.09971 2.51278   4
   8  -8   1 14.4341 5.21016   1
  -8   8  -1 14.4515 2.45053   4
  -8   8  -1 10.8877 2.42316   4
  -8   8  -1 11.8206 2.79850   3
  -8   8  -1 13.3995 2.94509   2
   8   8   1 11.9280 2.76558   4
   8   8   1 10.4482 3.51135   5
 -10  -8  -1 54.9767 5.58794   2
 -10  -8  -1 63.1518 5.64759   4
 -10  -8  -1 56.3517 5.98601   3
  10  -8   1 61.4523 7.99320   5
 -10   8  -1 69.9214 5.86074   3
 -10   8  -1 71.9560 5.10511   4
 -10   8  -1 65.0685 6.00229   2
  10   8   1 73.8740 7.22993   5
 -11  -9   1 185.338 10.9808   3
  11  -9  -1 158.996 11.2769   5
 -11  -9   1 178.816 9.80159   2
 -11  -9   1 181.534 10.6971   4
 -11   9   1 177.879 10.3697   4
  11   9  -1 182.593 12.3388   5
 -11   9   1 183.526 10.6710   3
 -11   9   1 178.464 10.1249   2
  -9  -9   1 2.06371 2.74060   4
   9  -9  -1 0.09755 4.78196   1
  -9  -9   1 -1.1840 1.69958   2
  -9  -9   1 -2.2286 2.47182   3
   9  -9  -1 -2.0813 2.85677   5
  -9   9   1 2.64431 2.46464   4
   9   9  -1 -0.3724 2.85016   5
  -9   9   1 0.54639 2.04165   2
  -9   9   1 -1.7983 2.08951   3
  -7  -9   1 18.9674 3.64494   4
  -7  -9   1 17.1050 2.87036   2
   7  -9  -1 15.7433 5.02084   1
  -7  -9   1 17.7553 3.48635   3
  -7   9   1 21.2289 3.30626   2
  -7   9   1 14.8091 2.80721   3
  -7   9   1 18.1654 3.07675   4
  -7   9   1 19.5576 3.36096   5
  -5  -9   1 314.176 13.6134   3
   5  -9  -1 272.542 17.3000   1
  -5  -9   1 318.905 14.2947   4
   5  -9  -1 300.760 13.3605   5
  -5  -9   1 299.322 13.9043   1
  -5  -9   1 319.977 13.6765   5
  -5   9   1 301.812 13.3207   3
   5   9  -1 296.287 14.3779   5
   5   9  -1 309.785 12.9657   2
  -5   9   1 285.105 13.2850   5
  -5   9   1 304.073 13.3314   2
  -3  -9   1 264.432 13.1584   5
   3  -9  -1 250.839 11.3267   4
  -3  -9   1 282.508 13.2188   1
  -3  -9   1 281.987 12.2272   4
   3  -9  -1 261.026 11.3779   2
  -3  -9   1 253.368 11.5013   3
  -3  -9   1 260.119 12.0833   5
   3  -9  -1 233.786 14.5278   1
   3   9  -1 277.247 12.9211   1
   3   9  -1 269.178 11.1996   2
  -3   9   1 268.379 11.5179   3
  -3   9   1 249.129 11.2701   5
  -3   9   1 271.942 11.6134   2
   3   9  -1 281.237 11.8357   3
   3   9  -1 261.921 12.3697   4
  -3   9   1 257.695 11.4271   4
   3   9  -1 272.739 11.3866   2
  -3   9   1 241.354 14.9594   1
   3   9  -1 263.957 12.7495   5
  -1  -9   1 1713.33 64.0493   4
   1  -9  -1 1624.28 63.5252   4
  -1  -9   1 1639.65 63.4411   3
  -1  -9   1 1625.14 64.4454   5
  -1  -9   1 1746.20 66.0172   1
   1  -9  -1 1570.72 65.2536   1
   1   9  -1 1691.55 63.4770   3
  -1   9   1 1630.50 65.6852   1
   1   9  -1 1620.10 66.4390   5
  -1   9   1 1760.27 64.5765   3
   1   9  -1 1668.90 63.5455   2
   1   9  -1 1638.16 64.2200   4
  -1   9   1 1702.92 63.7911   4
   1   9  -1 1731.30 65.8464   1
   1   9  -1 1700.10 64.9011   5
  -1   9   1 1669.48 63.7093   2
   1  -9   1 94.7839 6.37543   5
  -1  -9  -1 93.0517 5.08128   4
  -1  -9  -1 94.6576 5.32345   3
   1  -9   1 112.615 9.51910   1
   1  -9   1 92.0356 7.00287   2
  -1  -9  -1 83.5269 5.66292   1
   1  -9   1 95.7782 5.22657   4
   1  -9   1 87.6015 5.62920   5
   1   9   1 81.3924 5.59210   3
  -1   9  -1 91.0396 5.41498   4
   1   9   1 102.593 7.77954   1
   1   9   1 88.8069 5.17643   5
  -1   9  -1 94.9778 4.90008   3
  -1   9  -1 95.0354 5.24975   2
   1   9   1 98.2124 5.45013   4
  -1   9  -1 110.947 12.3413   1
   1   9   1 93.8495 5.37869   2
  -1   9  -1 99.0579 6.28973   5
  -3  -9  -1 47.9606 3.83615   3
  -3  -9  -1 40.2472 3.62270   2
   3  -9   1 55.0240 9.73598   1
  -3  -9  -1 50.7878 3.61365   4
   3  -9   1 34.2338 3.65340   2
   3  -9   1 36.1162 4.09037   5
   3  -9   1 44.3164 3.23821   4
  -3   9  -1 51.1881 7.43593   1
   3   9   1 43.7952 3.65445   2
   3   9   1 44.5210 3.62083   5
  -3   9  -1 47.0781 3.73117   2
  -3   9  -1 47.5440 3.74529   4
  -3   9  -1 45.1934 4.45411   5
   3   9   1 41.1990 3.83703   3
   3   9   1 38.5485 3.85362   4
  -3   9  -1 45.7605 3.13422   3
   5  -9   1 90.3355 12.1094   1
   5  -9   1 89.1430 4.91848   4
  -5  -9  -1 90.1528 5.35660   4
  -5  -9  -1 85.5416 5.90736   3
  -5  -9  -1 94.2748 5.89886   2
   5  -9   1 84.4183 6.51818   5
  -5   9  -1 91.8313 5.86784   2
  -5   9  -1 97.1007 6.06263   4
  -5   9  -1 91.1356 6.40491   5
  -5   9  -1 95.3481 5.36854   3
   5   9   1 92.7749 6.08259   5
   7  -9   1 4.73585 4.58574   1
  -7  -9  -1 8.42332 2.91827   2
  -7  -9  -1 10.1305 2.61029   4
   7  -9   1 10.7622 3.97892   5
  -7  -9  -1 12.2411 2.88647   3
   7   9   1 15.5379 3.21220   4
  -7   9  -1 12.3483 2.52544   4
  -7   9  -1 16.2954 3.02171   3
  -7   9  -1 14.0046 3.13659   2
   7   9   1 8.75772 3.24829   5
  -9  -9  -1 109.293 7.71351   2
  -9  -9  -1 126.610 8.37187   3
   9  -9   1 120.881 9.51770   5
  -9  -9  -1 112.409 6.89980   4
  -9   9  -1 123.016 7.69482   3
  -9   9  -1 129.134 6.90045   4
  -9   9  -1 125.261 8.11026   2
   9   9   1 120.281 8.70953   5
 -11  -9  -1 82.1809 7.20035   3
 -11  -9  -1 76.3735 6.50013   2
  11  -9   1 57.4916 8.99026   5
 -11  -9  -1 70.1527 5.36366   4
 -11   9  -1 73.5387 5.53190   4
 -11   9  -1 72.6721 6.34040   3
 -11   9  -1 70.6253 6.37294   2
  11   9   1 57.9674 7.39807   5
 -10 -10   1 54.2656 5.98758   3
 -10 -10   1 62.9693 5.28152   2
  10 -10  -1 43.6936 6.42938   5
 -10 -10   1 60.8161 6.13544   4
 -10  10   1 57.9025 5.69574   3
  10  10  -1 53.9695 7.44191   5
 -10  10   1 54.0001 5.42989   2
 -10  10   1 59.9629 5.59824   4
  -8 -10   1 52.7146 6.03146   4
   8 -10  -1 42.5984 7.79541   1
  -8 -10   1 41.4165 5.07226   3
  -8 -10   1 37.9289 4.03914   2
  -8  10   1 41.4553 4.96963   3
  -8  10   1 44.6333 4.39896   5
  -8  10   1 36.4446 4.15818   2
  -8  10   1 39.4685 4.33884   4
   8  10  -1 39.8037 6.07968   5
  -6 -10   1 306.860 13.8180   1
   6 -10  -1 278.200 13.3987   5
  -6 -10   1 296.970 14.1396   4
  -6 -10   1 307.888 13.7810   3
   6 -10  -1 273.555 17.5932   1
  -6  10   1 294.862 13.4401   2
  -6  10   1 292.899 13.5120   5
   6  10  -1 296.765 14.8642   5
  -6  10   1 300.484 13.4920   3
  -4 -10   1 221.913 10.1291   3
   4 -10  -1 184.079 14.3881   1
  -4 -10   1 211.063 10.0873   5
  -4 -10   1 206.118 11.9211   5
   4 -10  -1 213.402 9.81829   5
  -4 -10   1 227.625 10.9790   4
  -4 -10   1 231.503 11.5358   1
   4  10  -1 209.082 11.1252   5
  -4  10   1 210.984 10.0018   2
   4  10  -1 209.316 9.60740   2
   4  10  -1 210.488 10.0182   3
  -4  10   1 195.954 9.72525   5
  -4  10   1 223.353 9.99177   3
   4  10  -1 214.075 10.9006   1
  -2 -10   1 32.2021 3.79781   5
   2 -10  -1 19.6399 4.15349   1
  -2 -10   1 30.1192 4.58053   5
  -2 -10   1 40.2809 6.44466   1
  -2 -10   1 26.2645 2.92490   3
  -2 -10   1 27.2147 3.29984   4
   2 -10  -1 24.2584 2.67610   4
   2 -10  -1 28.6323 2.70217   2
   2  10  -1 28.6782 4.36095   5
   2  10  -1 28.5712 2.67802   2
  -2  10   1 25.9425 3.00254   4
  -2  10   1 21.7945 2.80412   5
   2  10  -1 31.7395 3.95830   4
  -2  10   1 20.6364 4.45751   1
   2  10  -1 29.0651 3.01639   3
  -2  10   1 27.6095 2.84759   2
  -2  10   1 25.6345 2.92441   3
   2  10  -1 30.1670 4.21369   1
   0 -10   1 384.239 17.8252   5
   0 -10   1 418.373 20.0130   1
   0 -10   1 395.322 16.7262   2
   0 -10  -1 390.905 16.6663   4
   0 -10  -1 389.925 18.2329   1
   0 -10  -1 422.504 17.0249   3
   0 -10   1 409.557 16.5727   3
   0 -10   1 419.204 17.0466   4
   0  10  -1 419.204 18.1987   5
   0  10  -1 428.831 24.2786   1
   0  10   1 404.521 19.0631   1
   0  10  -1 425.699 16.6310   3
   0  10   1 383.404 16.8520   3
   0  10  -1 387.103 17.2353   4
   0  10  -1 421.994 18.3056   5
   0  10   1 398.889 17.0140   2
   0  10   1 409.154 16.8743   2
   0  10  -1 408.064 16.8386   2
   0  10   1 404.965 17.0487   5
   0  10   1 420.109 17.0282   4
   2 -10   1 224.934 10.5508   2
   2 -10   1 218.282 12.6573   5
  -2 -10  -1 241.666 10.5302   4
   2 -10   1 209.480 11.6814   5
  -2 -10  -1 232.958 10.9383   1
   2 -10   1 234.383 10.4402   4
  -2 -10  -1 232.005 10.7440   3
   2 -10   1 263.184 15.6008   1
   2  10   1 241.896 10.6634   5
   2  10   1 253.539 11.9785   1
  -2  10  -1 254.696 10.2505   3
  -2  10  -1 240.970 10.8960   4
   2  10   1 208.309 10.6315   3
  -2  10  -1 228.848 11.5207   5
  -2  10  -1 243.246 10.8142   2
   2  10   1 224.338 10.6435   2
  -2  10  -1 241.101 10.3167   3
  -2  10  -1 228.771 14.1811   1
   2  10   1 242.571 11.0797   4
   4 -10   1 123.692 6.02511   4
  -4 -10  -1 116.994 6.72734   2
   4 -10   1 116.506 12.6081   1
  -4 -10  -1 109.256 6.61968   3
   4 -10   1 103.882 6.93369   5
  -4 -10  -1 119.371 6.36607   4
  -4  10  -1 113.791 7.29150   5
  -4  10  -1 116.210 6.65475   2
  -4  10  -1 110.525 6.36059   4
   4  10   1 110.071 6.80918   4
   4  10   1 120.637 6.78421   5
  -4  10  -1 118.122 6.06027   3
  -6 -10  -1 8.37933 2.86600   3
   6 -10   1 7.71493 3.49716   5
  -6 -10  -1 4.85997 2.34176   2
  -6 -10  -1 10.3071 2.48796   4
   6 -10   1 3.51832 4.54983   1
  -6  10  -1 7.44631 2.30249   2
  -6  10  -1 10.0238 2.67535   5
   6  10   1 7.87900 2.86618   4
   6  10   1 6.49335 2.67008   5
  -6  10  -1 6.23899 2.23880   3
  -6  10  -1 7.21418 2.08423   4
   8 -10   1 99.4787 8.39716   5
  -8 -10  -1 103.340 6.34913   4
  -8 -10  -1 110.745 7.59436   3
   8 -10   1 113.177 13.6174   1
  -8 -10  -1 102.589 7.07915   2
  -8  10  -1 100.400 6.71121   3
   8  10   1 100.602 7.85495   5
  -8  10  -1 108.637 7.28635   2
  -8  10  -1 106.019 6.12951   4
 -10 -10  -1 82.0269 6.55879   2
 -10 -10  -1 83.7554 5.72378   4
 -10 -10  -1 84.8589 7.15189   3
 -10  10  -1 83.3117 5.74043   4
 -10  10  -1 68.7576 6.34660   3
 -10  10  -1 80.3720 6.64168   2
  10  10   1 74.6626 7.75133   5
 -11 -11   1 91.1982 6.68021   2
 -11 -11   1 87.9316 7.61558   4
 -11 -11   1 75.4426 7.37549   3
 -11  11   1 94.9406 7.20819   4
 -11  11   1 93.3868 7.08143   2
  11  11  -1 87.4346 9.27748   5
 -11  11   1 83.1825 7.28910   3
  -9 -11   1 22.9541 4.00229   3
  -9 -11   1 31.6480 5.11793   4
   9  11  -1 25.3801 5.35143   5
  -9  11   1 23.1074 3.94129   4
  -9  11   1 21.1273 3.86989   2
  -9  11   1 20.3854 3.91177   3
   7 -11  -1 38.1892 6.82330   1
   7 -11  -1 33.9612 4.74303   5
  -7 -11   1 34.3734 4.41660   3
  -7 -11   1 47.1219 5.51413   4
  -7  11   1 42.1434 4.31918   5
  -7  11   1 40.2177 4.84938   3
   7  11  -1 37.1337 5.61147   5
  -7  11   1 33.2310 3.95363   2
  -5 -11   1 -0.2969 2.59007   5
   5 -11  -1 -3.4409 3.41216   1
  -5 -11   1 5.04144 2.43668   1
  -5 -11   1 2.33591 2.06746   3
  -5 -11   1 4.53991 2.31529   4
   5 -11  -1 0.54073 2.40675   5
   5 -11  -1 -2.6379 1.32987   4
  -5  11   1 3.14983 1.85516   2
   5  11  -1 2.98174 1.35002   1
   5  11  -1 0.19206 2.58694   5
  -5  11   1 1.78643 1.74980   5
  -5  11   1 1.26063 1.80892   3
  -3 -11   1 321.332 14.8168   5
  -3 -11   1 357.268 16.7358   1
  -3 -11   1 310.953 15.4802   5
   3 -11  -1 321.826 14.0978   4
  -3 -11   1 336.643 14.3686   3
  -3 -11   1 332.547 14.8476   4
  -3  11   1 333.563 14.3438   3
   3  11  -1 331.708 14.2928   3
   3  11  -1 340.115 14.0571   2
   3  11  -1 324.184 14.1718   2
   3  11  -1 352.690 16.0345   1
  -3  11   1 314.060 14.1313   5
  -3  11   1 318.424 14.3912   2
   3  11  -1 335.276 15.7839   5
  -1 -11   1 8.72959 2.00795   3
  -1 -11   1 8.84163 2.32867   4
  -1 -11   1 11.3422 3.58105   1
   1 -11  -1 2.52937 2.99016   1
  -1 -11   1 8.60680 2.41701   5
   1 -11  -1 9.85292 2.11848   4
  -1 -11   1 9.49332 2.69778   5
  -1  11   1 12.2563 2.51425   3
   1  11  -1 6.80947 1.92327   2
   1  11  -1 10.7492 3.21661   5
  -1  11   1 9.33272 2.14475   2
  -1  11   1 8.19898 2.30290   4
  -1  11   1 7.93422 2.38682   5
   1  11  -1 9.26532 3.08373   5
  -1  11   1 7.41424 4.69081   1
   1  11  -1 7.75103 4.08968   1
   1  11  -1 8.15322 2.26503   4
  -1  11   1 10.0907 2.51832   5
  -1 -11  -1 44.9787 3.58806   4
   1 -11   1 45.7471 3.60455   2
  -1 -11  -1 35.2718 4.66195   1
   1 -11   1 63.6158 9.78318   1
   1 -11   1 44.1305 4.38864   5
  -1 -11  -1 53.2670 4.14844   3
   1 -11   1 42.3148 4.77337   5
   1 -11   1 44.3066 3.84211   4
   1  11   1 43.8434 4.12940   5
  -1  11  -1 51.4906 3.59459   3
  -1  11  -1 48.2284 4.87934   5
  -1  11  -1 42.7850 4.09754   4
   1  11   1 49.9942 3.73298   2
  -1  11  -1 47.3657 6.58127   1
  -1  11  -1 45.4766 3.75748   2
   1  11   1 54.3450 7.87042   1
   1  11   1 54.2134 4.31031   4
   3 -11   1 41.7715 6.18485   5
   3 -11   1 38.2515 4.27488   5
  -3 -11  -1 42.9632 3.76044   4
   3 -11   1 61.1269 10.5920   1
  -3 -11  -1 36.6624 3.89599   3
   3 -11   1 43.8988 3.45263   4
  -3  11  -1 45.7981 3.37206   3
  -3  11  -1 42.1419 3.85562   2
  -3  11  -1 48.4855 4.03625   4
   3  11   1 36.0623 4.15029   4
  -3  11  -1 43.2952 4.73948   5
  -3  11  -1 41.7430 3.40900   3
   3  11   1 45.0691 4.26633   5
  -5 -11  -1 121.676 7.38341   3
  -5 -11  -1 118.267 7.21421   2
  -5 -11  -1 123.423 7.19475   5
   5 -11   1 115.698 13.1476   1
   5 -11   1 115.720 7.83228   5
  -5  11  -1 117.076 7.86104   5
  -5  11  -1 129.448 6.74079   3
   5  11   1 124.975 7.65546   5
  -5  11  -1 128.619 7.39472   2
   7 -11   1 0.65239 4.11551   1
  -7 -11  -1 -0.2829 1.82355   4
  -7 -11  -1 4.38737 2.45944   3
  -7 -11  -1 2.71407 2.50177   2
   7 -11   1 1.62310 3.37844   5
  -7  11  -1 -0.6657 2.01194   2
  -7  11  -1 -0.1704 1.79835   3
   7  11   1 0.73438 2.51025   5
  -9 -11  -1 45.8631 5.26064   2
  -9 -11  -1 51.1609 4.66659   4
  -9 -11  -1 52.6407 5.66340   3
   9 -11   1 52.7383 7.03763   5
   9  11   1 48.2601 6.43525   5
  -9  11  -1 52.4031 5.51554   2
  -9  11  -1 56.9584 4.47263   4
  13 -11   1 2661.74 99.7689   1
 -14  12   1 13.0957 5.25958   4
  14  12  -1 2.94650 6.95614   5
 -10 -12   1 21.0187 5.31090   4
 -10 -12   1 23.8359 4.42492   3
 -10  12   1 12.6944 3.35688   3
  10  12  -1 23.0010 5.54973   5
 -10  12   1 19.0378 3.68401   2
   8 -12  -1 51.2626 9.50240   1
  -8 -12   1 43.7939 5.72194   4
  -8 -12   1 32.2803 4.74134   3
   8 -12  -1 29.5007 4.95016   5
  -8  12   1 33.3660 4.45029   4
  -8  12   1 34.9862 4.45085   2
  -8  12   1 31.1313 4.29469   3
  -8  12   1 46.9413 4.42155   5
   8  12  -1 37.4921 6.10583   5
  -6 -12   1 54.2256 5.04708   3
   6 -12  -1 42.6284 4.95423   5
  -6 -12   1 46.3049 6.25711   1
  -6 -12   1 50.4313 5.24800   4
  -6 -12   1 60.3357 9.72337   5
   6 -12  -1 57.6325 8.61083   1
  -6  12   1 46.4632 4.45746   5
  -6  12   1 56.3645 4.65697   2
  -6  12   1 49.4124 4.41765   3
   6  12  -1 54.8689 6.53969   5
   4 -12  -1 39.0282 3.53244   4
  -4 -12   1 37.2814 4.99814   5
   4 -12  -1 43.4969 4.17988   5
  -4 -12   1 52.5513 7.32370   1
  -4 -12   1 44.6957 4.20860   3
   4 -12  -1 39.6796 7.01476   1
  -4 -12   1 41.0793 4.59602   4
  -4  12   1 39.0234 3.85067   5
   4  12  -1 44.9059 4.11395   2
  -4  12   1 42.7746 3.78068   3
   4  12  -1 49.5343 5.67072   5
   4  12  -1 43.0674 4.81267   1
  -4  12   1 41.2023 3.96956   2
   2 -12  -1 81.4720 4.92050   4
  -2 -12   1 96.9349 9.33807   1
  -2 -12   1 78.5929 5.55094   4
   2 -12  -1 75.1544 8.68406   1
  -2 -12   1 79.0579 5.95417   5
  -2 -12   1 80.9455 5.09368   3
   2  12  -1 79.0360 5.07297   3
   2  12  -1 85.0414 6.89551   5
   2  12  -1 74.3552 4.77611   2
  -2  12   1 74.9100 5.07237   5
  -2  12   1 71.8375 4.97792   2
   0 -12   1 136.552 11.5565   1
   0 -12   1 108.218 7.61413   5
   0 -12   1 117.497 6.52362   4
   0 -12  -1 113.503 6.50729   3
   0 -12  -1 102.423 8.90959   1
   0 -12  -1 123.887 6.33926   4
   0 -12   1 105.783 6.72382   5
   0  12   1 115.124 6.70547   5
   0  12  -1 110.182 7.61088   5
   0  12  -1 118.147 6.38425   2
   0  12  -1 106.552 8.67381   1
   0  12   1 117.379 7.00009   5
   0  12   1 123.454 11.0888   1
   0  12  -1 118.249 6.24920   3
   0  12   1 121.230 6.43679   2
   2 -12   1 38.3464 3.52109   4
   2 -12   1 35.2263 4.06018   5
  -2 -12  -1 36.1824 3.75870   3
   2 -12   1 37.3164 6.22873   1
  -2 -12  -1 35.2671 3.82018   4
  -2  12  -1 40.6443 3.38650   3
  -2  12  -1 40.1571 3.71502   2
   2  12   1 37.0569 6.71345   1
  -2  12  -1 33.6115 4.59299   5
  -2  12  -1 40.2758 3.22936   3
   2  12   1 42.5389 4.37638   5
   4 -12   1 22.2567 3.70629   5
  -4 -12  -1 28.7528 4.00130   3
   4 -12   1 23.2655 2.94091   4
   4 -12   1 19.1832 5.96206   1
  -4 -12  -1 33.1209 3.86426   4
  -4  12  -1 18.6712 3.35400   2
  -4  12  -1 20.4651 3.87813   5
   4  12   1 25.5825 3.82991   5
  -4  12  -1 23.2427 2.98653   3
   6 -12   1 94.2704 5.47338   4
  -6 -12  -1 83.0792 6.47124   3
   6 -12   1 85.9258 7.07716   5
   6 -12   1 84.5782 12.0439   1
  -6 -12  -1 85.3010 5.85749   4
  -6 -12  -1 88.6007 6.31007   2
  -6 -12  -1 84.6154 6.35692   5
  -6  12  -1 89.5313 5.78140   3
   6  12   1 94.3973 7.10046   5
  -6  12  -1 92.5666 6.41675   2
  -6  12  -1 95.7526 7.16403   5
  -8 -12  -1 8.78397 3.09966   2
  -8 -12  -1 7.78436 3.14391   3
   8 -12   1 8.29980 5.04595   1
  -8 -12  -1 8.29959 2.70734   4
   8 -12   1 5.97278 4.10396   5
  -8  12  -1 5.65410 2.61556   2
  -8  12  -1 13.9452 3.19706   3
  10 -12   1 49.8100 7.85727   5
 -10 -12  -1 46.9978 5.55311   2
 -10 -12  -1 43.3798 4.87106   4
 -10 -12  -1 51.6272 6.26930   3
 -10  12  -1 48.1849 5.47542   2
 -10  12  -1 52.3212 5.32916   3
 -10  12  -1 46.5208 4.67694   4
  10  12   1 52.5337 7.31472   5
 -13 -13   1 1.48550 3.82286   4
 -13  13   1 5.30426 3.74102   4
 -13  13   1 0.07100 2.65253   2
  13  13  -1 -1.9082 5.23953   5
  -9 -13   1 101.098 8.07062   4
   9 -13  -1 86.2419 7.77857   5
  -9 -13   1 98.5328 7.73222   3
  -9  13   1 114.984 7.54033   4
  -9  13   1 111.495 7.54285   3
   9  13  -1 101.450 9.46339   5
  -9  13   1 108.908 7.51382   2
  -9  13   1 109.484 7.44440   5
  -7 -13   1 4.40146 2.97562   4
   7 -13  -1 -3.6207 2.97248   5
  -7 -13   1 5.30079 2.61014   3
   7 -13  -1 4.05823 3.64442   1
  -7  13   1 5.50559 2.58447   3
  -7  13   1 7.01055 2.30917   5
  -7  13   1 2.41586 2.29255   2
   7  13  -1 8.22347 3.84786   5
  -5 -13   1 67.0165 5.74671   4
  -5 -13   1 58.0545 5.19783   3
   5 -13  -1 63.8871 5.27371   5
  -5 -13   1 63.0030 7.70970   1
   5 -13  -1 52.9387 10.3548   1
   5 -13  -1 61.7663 4.67748   4
  -5 -13   1 64.6892 6.25560   5
  -5  13   1 58.3500 5.02765   5
   5  13  -1 72.9723 6.97683   5
  -5  13   1 70.1356 5.23074   2
  -5  13   1 63.2401 4.89884   3
   5  13  -1 70.4852 4.85655   2
   5  13  -1 70.2351 5.70936   1
  -3 -13   1 0.76490 2.22175   5
  -3 -13   1 -0.5340 1.95304   4
  -3 -13   1 3.49279 3.52821   1
   3 -13  -1 2.14861 1.51263   4
  -3 -13   1 2.45418 1.95610   3
  -3  13   1 -0.1965 1.66396   2
  -3  13   1 1.74318 1.65406   3
   3  13  -1 1.38796 1.83441   2
  -3  13   1 -1.0587 1.58305   5
   1 -13  -1 473.244 23.3987   1
  -1 -13   1 469.740 20.1427   4
  -1 -13   1 462.782 20.4307   5
  -1 -13   1 488.872 23.7000   1
   1 -13  -1 469.776 19.7135   4
  -1 -13   1 480.815 19.7599   3
  -1  13   1 449.548 23.6364   1
  -1  13   1 467.701 19.9327   2
   1  13  -1 477.295 19.8074   2
   1  13  -1 465.078 22.4605   1
   1  13  -1 451.567 21.3088   5
   1  13  -1 537.032 20.7134   3
   1  13  -1 495.844 21.6841   5
   1 -13   1 222.906 15.4690   1
  -1 -13  -1 209.118 10.4030   3
  -1 -13  -1 217.578 10.1972   4
   1 -13   1 214.849 10.3299   4
   1 -13   1 211.827 10.7464   5
  -1 -13  -1 206.308 11.7852   1
  -1  13  -1 218.915 10.0638   3
   1  13   1 212.651 10.2999   2
  -1  13  -1 215.118 11.7245   5
  -1  13  -1 216.862 10.4096   2
   1  13   1 226.459 10.9911   5
   1  13   1 225.884 13.4514   1
  -3 -13  -1 275.222 12.8340   1
   3 -13   1 289.335 18.7617   1
  -3 -13  -1 281.328 13.3795   3
  -3 -13  -1 288.405 13.0192   4
   3 -13   1 288.698 12.8142   4
  -3  13  -1 303.945 13.4910   2
   3  13   1 288.264 13.5332   1
  -3  13  -1 281.652 12.6710   3
  -3  13  -1 275.323 14.2488   5
   3  13   1 308.055 13.9113   5
  -5 -13  -1 27.4825 3.91210   3
   5 -13   1 26.4902 3.30074   4
   5 -13   1 22.9163 6.19635   1
   5 -13   1 28.7748 4.44367   5
  -5 -13  -1 35.1794 4.24294   4
  -5  13  -1 33.1202 5.55203   5
   5  13   1 32.6977 4.87434   5
  -5  13  -1 30.5646 4.39348   2
  -5  13  -1 31.5509 3.41945   3
   7 -13   1 2.36012 3.48556   5
  -7 -13  -1 1.26372 2.25858   2
  -7 -13  -1 1.56510 2.71981   3
  -7 -13  -1 6.39094 2.57428   4
   7  13   1 -0.1461 2.85320   5
  -7  13  -1 4.72090 2.35986   3
  -7  13  -1 3.37397 3.45480   2
   9 -13   1 47.0622 7.15611   5
  -9 -13  -1 51.9807 6.03927   3
  -9 -13  -1 46.9154 4.93317   4
  -9 -13  -1 45.4993 5.41459   2
   9  13   1 58.4622 7.43532   5
  -9  13  -1 58.4953 5.71833   2
  -9  13  -1 54.6276 4.77304   4
  -9  13  -1 47.6257 5.21391   3
 -10 -14   1 456.886 20.9679   3
 -10 -14   1 432.745 20.6226   4
 -10  14   1 446.718 20.3573   4
  10  14  -1 429.271 22.8397   5
 -10  14   1 423.803 20.4078   3
 -10  14   1 428.538 20.3284   2
  -8 -14   1 7.80850 3.95312   5
  -8 -14   1 2.86859 2.74386   4
  -8 -14   1 0.29194 2.56404   3
   8 -14  -1 -5.6505 3.76360   5
   8  14  -1 3.08709 3.78767   5
  -8  14   1 3.22067 2.58080   2
  -8  14   1 5.55467 2.57877   3
   6 -14  -1 317.930 14.8678   5
  -6 -14   1 319.295 15.7866   1
   6 -14  -1 349.784 20.2743   1
  -6 -14   1 342.048 15.4668   3
  -6 -14   1 324.564 15.6193   4
  -6 -14   1 316.307 16.6004   5
   6  14  -1 323.618 14.6494   2
  -6  14   1 321.378 15.2311   2
   6  14  -1 331.628 17.1081   5
  -6  14   1 316.196 14.9837   3
  -6  14   1 309.351 15.1775   5
  -4 -14   1 4.94445 3.73339   1
   4 -14  -1 5.00805 2.13406   4
   4 -14  -1 8.63001 4.86770   1
  -4 -14   1 6.16718 2.86215   5
  -4 -14   1 9.43315 2.62770   3
  -4 -14   1 9.75484 3.21924   4
  -4  14   1 6.70430 2.46038   3
   4  14  -1 6.19175 3.42637   5
   4  14  -1 5.52196 2.16303   2
  -4  14   1 8.13795 2.54000   5
  -4  14   1 6.80120 2.49764   2
   4  14  -1 4.31801 3.53609   1
  -2 -14   1 803.060 34.2455   1
   2 -14  -1 694.068 34.6212   1
  -2 -14   1 760.524 31.5947   5
  -2 -14   1 775.823 30.7318   3
  -2 -14   1 763.833 31.1356   4
   2 -14  -1 758.877 30.6404   4
   2  14  -1 750.704 30.5979   2
   2  14  -1 804.907 32.7390   5
  -2  14   1 761.485 30.9181   2
  -2  14   1 731.737 31.0175   5
   2  14  -1 785.926 33.3968   1
   0 -14  -1 193.593 9.42649   4
   0 -14  -1 196.929 9.74401   3
   0 -14   1 191.615 9.84178   5
   0 -14   1 216.977 15.0730   1
   0 -14   1 190.260 9.75428   4
   0  14  -1 195.077 9.60560   2
   0  14  -1 180.608 10.9701   5
   0  14   1 192.213 10.1908   5
   0  14   1 195.921 10.4365   5
   0  14   1 198.336 9.71799   2
   0  14   1 181.049 13.5509   1
   2 -14   1 96.5240 8.44265   5
  -2 -14  -1 104.708 6.59323   3
  -2 -14  -1 98.3561 7.33667   1
   2 -14   1 106.495 6.29854   4
  -2 -14  -1 107.223 6.35264   4
   2 -14   1 111.686 12.9305   1
   2  14   1 106.598 6.45412   2
   2  14   1 94.8891 8.98768   1
  -2  14  -1 113.219 5.97351   3
  -2  14  -1 99.2178 7.50475   5
  -2  14  -1 103.724 6.51766   2
   2  14   1 112.483 7.41785   5
   4 -14   1 1459.61 58.6692   5
   4 -14   1 1489.55 63.0812   1
  -4 -14  -1 1480.59 58.2931   3
  -4 -14  -1 1488.67 57.7323   4
   4 -14   1 1467.90 57.4268   4
  -4  14  -1 1430.66 59.3381   5
   4  14   1 1588.06 58.8703   5
  -4  14  -1 1460.85 57.3909   3
  -4  14  -1 1485.64 58.3425   2
   6 -14   1 56.9254 6.20869   5
   6 -14   1 64.3260 4.66244   4
   6 -14   1 62.6995 11.0594   1
  -6 -14  -1 57.0554 5.23452   4
  -6 -14  -1 64.3327 5.73108   3
   6  14   1 66.7553 6.69655   5
  -6  14  -1 53.5546 4.75369   3
  -6  14  -1 69.6301 6.49922   5
  -6  14  -1 58.9393 5.46348   2
   8 -14   1 213.514 16.7685   1
   8 -14   1 154.953 11.0852   5
  -8 -14  -1 165.825 9.33398   4
  -8 -14  -1 175.827 10.5108   3
   8  14   1 166.258 11.3955   5
  -8  14  -1 161.265 10.0772   2
 -12  14  -1 76.5187 7.85371   3
 -13 -15   1 95.4071 9.17448   4
 -13  15   1 114.245 9.37299   4
  13  15  -1 98.3758 12.7751   5
  -9 -15   1 -0.2925 2.81562   4
  -9 -15   1 -1.1660 2.64599   3
  -9  15   1 -0.6005 2.39453   3
  -9  15   1 -0.9091 2.33909   2
  -9  15   1 4.12635 2.58384   4
   7 -15  -1 12.8439 4.16882   5
  -7 -15   1 17.6420 3.97750   4
  -7 -15   1 14.2388 4.07724   5
   7  15  -1 15.5284 5.19781   5
  -7  15   1 18.3142 3.59383   2
   7  15  -1 13.9364 3.21565   2
   5 -15  -1 2.92262 2.00123   4
   5 -15  -1 8.49293 3.20518   5
  -5 -15   1 2.93842 3.23537   1
   5 -15  -1 7.38195 4.68141   1
  -5 -15   1 4.82267 2.80448   5
  -5 -15   1 4.74848 2.90677   4
  -5 -15   1 7.31524 2.91082   3
  -5  15   1 3.04420 2.08056   3
  -5  15   1 7.70316 2.76484   2
   5  15  -1 4.64968 2.44278   2
  -5  15   1 5.53061 2.30875   5
   5  15  -1 3.63384 2.07608   1
   5  15  -1 2.03259 3.43469   5
  -3 -15   1 89.7603 6.42652   4
  -3 -15   1 76.4928 6.07961   5
  -3 -15   1 89.8865 6.04766   3
   3 -15  -1 76.8582 12.1188   1
  -3 -15   1 90.7581 10.1990   1
   3 -15  -1 84.2439 5.59742   4
  -3  15   1 89.5033 5.99131   2
   3  15  -1 91.5848 7.75861   1
  -3  15   1 82.9225 5.65316   3
   3  15  -1 86.4151 5.66582   2
  -3  15   1 86.8476 6.23210   5
   3  15  -1 90.4903 7.92265   5
  -1 -15   1 246.835 15.9235   1
  -1 -15   1 240.237 11.6421   4
   1 -15  -1 239.216 11.1665   4
   1 -15  -1 237.798 15.5929   1
  -1 -15   1 232.192 11.5956   5
  -1 -15   1 224.190 11.0852   3
   1  15  -1 244.949 13.4087   5
  -1  15   1 231.424 11.3834   2
   1  15  -1 225.825 12.9308   5
   1  15  -1 242.339 11.3563   2
   1 -15   1 458.744 20.1058   5
  -1 -15  -1 495.585 21.7870   1
  -1 -15  -1 462.146 19.8604   4
  -1 -15  -1 483.677 20.3223   3
   1 -15   1 465.974 24.9721   1
   1 -15   1 479.874 20.0833   4
   1  15   1 430.294 22.6159   1
  -1  15  -1 459.401 20.0731   2
   1  15   1 482.772 20.1665   2
  -1  15  -1 451.383 21.6267   5
   1  15   1 480.630 20.9213   5
  -3 -15  -1 24.0881 3.56517   4
   3 -15   1 13.0084 5.69319   1
  -3 -15  -1 16.9540 2.82060   1
   3 -15   1 20.4099 3.18272   4
  -3 -15  -1 20.1627 3.86341   3
  -3  15  -1 26.4129 4.05835   2
  -3  15  -1 13.8880 4.17047   5
   3  15   1 20.4436 4.17159   5
  -3  15  -1 19.1094 3.04283   3
   3  15   1 18.5116 3.38097   2
  -5 -15  -1 35.0995 4.35586   4
   5 -15   1 28.9537 3.64339   4
   5 -15   1 22.6776 6.46803   1
   5 -15   1 33.0929 4.97245   5
  -5 -15  -1 30.7247 4.30525   3
   5  15   1 28.2829 4.89018   5
  -5  15  -1 30.1951 4.01800   3
  -5  15  -1 31.8752 6.54943   5
  -5  15  -1 31.3141 4.65848   2
  -7 -15  -1 112.876 7.33216   4
   7 -15   1 121.940 8.89522   5
   7 -15   1 121.092 13.7623   1
  -7 -15  -1 114.559 8.18208   3
   7  15   1 114.376 9.27395   5
  -7  15  -1 118.390 8.15427   2
  -7  15  -1 104.238 7.14143   3
 -12 -16   1 -0.0739 3.57258   4
 -12  16   1 8.36292 3.93639   4
 -12  16   1 -0.7462 3.85504   2
 -10 -16   1 333.763 17.7746   4
 -10 -16   1 361.156 18.2983   3
  10  16  -1 375.089 20.8523   5
 -10  16   1 351.761 17.7734   3
 -10  16   1 361.900 17.7668   2
 -10  16   1 370.324 17.7714   4
  -8 -16   1 173.275 10.6100   4
  -8 -16   1 169.583 10.3875   3
  -8  16   1 158.214 9.94829   3
  -8  16   1 173.503 10.1332   2
   8  16  -1 161.943 9.55540   2
   8  16  -1 166.642 12.9150   5
  -6 -16   1 509.236 22.9460   4
   6 -16  -1 514.000 29.9980   1
   6 -16  -1 479.713 21.7483   5
   6 -16  -1 494.498 21.9383   4
  -6 -16   1 509.606 22.7210   1
  -6 -16   1 524.960 22.7231   3
  -6  16   1 515.144 22.4480   3
   6  16  -1 525.023 22.7262   1
   6  16  -1 533.908 25.0352   5
  -6  16   1 490.818 22.7154   5
  -6  16   1 505.881 22.5797   2
   6  16  -1 542.345 22.1662   2
  -4 -16   1 226.795 12.1444   4
   4 -16  -1 252.608 16.8189   1
  -4 -16   1 238.285 11.9591   3
   4 -16  -1 229.009 11.3764   4
  -4 -16   1 239.538 14.3832   1
   4  16  -1 238.565 13.4638   1
  -4  16   1 234.676 11.9164   2
   4  16  -1 231.237 11.4770   2
  -4  16   1 233.043 11.6292   3
  -4  16   1 225.031 11.9945   5
   4  16  -1 240.032 14.0326   5
  -2 -16   1 330.183 15.6711   4
  -2 -16   1 336.196 15.3669   3
  -2 -16   1 343.301 19.2202   1
   2 -16  -1 344.854 20.1111   1
   2 -16  -1 344.624 15.3058   4
   2  16  -1 354.211 17.6210   5
  -2  16   1 339.813 15.6491   2
   2  16  -1 341.393 15.3509   2
  -2  16   1 336.817 16.0888   5
   0 -16   1 455.815 19.9603   4
   0 -16   1 474.596 24.5866   1
   0 -16  -1 443.881 19.6409   4
   0 -16  -1 506.658 22.9978   1
   0  16  -1 446.436 19.8424   2
   0  16   1 462.288 19.9812   2
   0  16   1 471.622 20.8814   5
   0  16  -1 424.445 21.4790   5
   2 -16   1 346.695 21.2166   1
  -2 -16  -1 348.048 15.6433   3
  -2 -16  -1 354.926 16.4190   1
  -2 -16  -1 328.226 15.1241   4
   2 -16   1 339.899 15.1901   4
   2 -16   1 321.834 15.2318   5
   2  16   1 348.145 15.5680   2
  -2  16  -1 313.577 16.8090   5
  -2  16  -1 341.384 14.7737   3
   2  16   1 297.220 17.4042   1
   2  16   1 352.257 16.5976   5
  -2  16  -1 327.846 15.4708   2
   4 -16   1 695.230 33.6295   5
   4 -16   1 707.781 29.7085   4
  -4 -16  -1 737.764 30.1107   4
   4 -16   1 719.074 35.6130   1
  -4 -16  -1 724.599 30.6274   3
  -4  16  -1 730.065 30.6525   2
   4  16   1 768.488 31.6095   5
  -4  16  -1 755.409 29.7751   3
  -4  16  -1 729.606 32.0358   5
  -6 -16  -1 66.3604 6.19936   3
   6 -16   1 65.8247 11.4182   1
   6 -16   1 60.2281 4.82363   4
   6 -16   1 53.7023 6.19356   5
  -6 -16  -1 62.7298 5.47822   4
  -6  16  -1 65.9427 5.91511   2
   6  16   1 54.5483 7.13501   5
  -6  16  -1 53.8451 4.95331   3
  -8 -16  -1 254.770 14.0709   3
   8 -16   1 257.309 15.4345   5
  -8 -16  -1 269.197 13.1549   4
  -8  16  -1 262.381 13.3483   3
   8  16   1 270.225 15.4756   5
  -8  16  -1 265.766 14.1997   2
  -7 -17   1 1154.47 48.2339   4
   7 -17  -1 1243.17 52.7392   1
  -7 -17   1 1133.57 47.8916   3
  -7  17   1 1074.09 48.5381   5
  -7  17   1 1175.98 48.0501   2
   7  17  -1 1239.60 47.4586   2
   7  17  -1 1211.39 50.8372   5
  -7  17   1 1222.28 47.9142   3
  -5 -17   1 61.0641 6.02638   4
  -5 -17   1 57.2192 5.69780   3
  -5 -17   1 63.9161 8.29901   1
   5 -17  -1 60.7807 5.04581   4
   5  17  -1 66.2384 8.20576   5
   5  17  -1 60.1515 6.38642   1
   5  17  -1 74.7795 5.55334   2
  -5  17   1 56.3145 5.79042   5
  -5  17   1 61.9250 5.58517   2
  -5  17   1 61.0340 5.20494   3
   3 -17  -1 734.421 33.9543   1
  -3 -17   1 729.291 32.1898   1
  -3 -17   1 710.358 29.1208   3
  -3 -17   1 669.366 29.3498   4
   3 -17  -1 661.418 28.6936   4
   3  17  -1 740.044 31.5965   5
  -3  17   1 693.170 29.2841   2
   3  17  -1 683.948 28.8433   2
  -3  17   1 684.969 29.6622   5
  -3  17   1 686.777 28.8941   3
  -1 -17   1 296.676 18.3080   1
   1 -17  -1 267.677 13.0491   4
   1 -17  -1 316.293 17.4470   1
  -1 -17   1 274.090 13.6051   4
  -1 -17   1 275.955 13.1846   3
  -1  17   1 292.166 15.8180   5
  -1  17   1 271.071 13.4456   2
   1  17  -1 263.573 15.3847   5
   1  17  -1 280.951 13.4172   2
   1 -17   1 2623.70 101.958   4
   1 -17   1 2731.91 106.914   1
  -1 -17  -1 2566.41 101.772   4
  -1 -17  -1 2648.68 102.223   3
  -1 -17  -1 2776.66 103.798   1
   1  17   1 2652.19 102.205   2
  -1  17  -1 2537.96 104.034   5
   1  17   1 2714.26 103.035   5
  -1  17  -1 2702.08 102.223   2
   3 -17   1 100.914 12.7007   1
  -3 -17  -1 80.9949 6.02997   4
   3 -17   1 83.4248 6.16205   5
   3 -17   1 80.4860 5.74728   4
  -3 -17  -1 85.6192 6.46882   3
   3  17   1 83.7410 6.30595   2
  -3  17  -1 87.3087 6.35361   2
   3  17   1 75.5480 7.17545   1
   3  17   1 90.2852 7.77221   5
  -3  17  -1 87.5492 7.73457   5
  -3  17  -1 87.7155 5.77824   3
   5 -17   1 232.377 11.4058   4
   5 -17   1 242.979 13.3788   5
  -5 -17  -1 219.930 11.6470   4
   5 -17   1 215.299 17.1308   1
  -5 -17  -1 234.779 12.4368   3
  -5  17  -1 226.350 13.5824   5
  -5  17  -1 227.966 11.4736   3
   5  17   1 248.423 13.8227   5
  -5  17  -1 227.385 12.3096   2
  -7 -17  -1 140.177 9.43470   3
  -7 -17  -1 151.029 12.0681   4
   7 -17   1 158.994 14.7630   1
   7 -17   1 128.801 9.82392   5
  -7  17  -1 132.654 9.10700   2
   7  17   1 133.861 10.9159   5
  -7  17  -1 136.453 8.42810   3
 -11  17  -1 603.913 27.9968   3
  12  18  -1 241.331 14.6649   2
 -10 -18   1 165.581 10.7941   4
 -10 -18   1 174.822 10.9523   3
  10  18  -1 164.532 10.0512   2
 -10  18   1 150.369 10.3014   3
 -10  18   1 144.499 10.1064   2
 -10  18   1 160.487 10.3320   4
  10  18  -1 160.183 13.6477   5
  -8 -18   1 270.218 14.3916   4
  -8 -18   1 261.065 14.2987   3
  -8  18   1 268.846 14.1689   2
   8  18  -1 256.422 16.9719   5
  -8  18   1 255.069 13.8821   3
   8  18  -1 282.319 13.7713   2
  -6 -18   1 679.337 30.7331   5
  -6 -18   1 682.997 29.5364   1
  -6 -18   1 713.141 29.9320   3
  -6 -18   1 676.495 29.9351   4
   6 -18  -1 663.648 29.0503   4
  -6  18   1 676.849 30.3096   5
   6  18  -1 704.380 29.3939   2
   6  18  -1 718.126 32.5935   5
  -6  18   1 707.209 29.5450   3
   6  18  -1 720.960 34.4090   1
  -6  18   1 711.373 29.9351   2
  -4 -18   1 52.7024 5.93616   3
   4 -18  -1 51.9594 7.31213   4
  -4 -18   1 54.9200 5.48402   5
  -4 -18   1 31.1212 5.47748   1
  -4 -18   1 53.8896 6.82888   4
   4  18  -1 37.9130 4.61939   2
  -4  18   1 40.2534 5.09567   5
  -4  18   1 45.8110 7.48605   2
  -4  18   1 36.0551 4.91156   3
   4  18  -1 36.8323 6.64608   5
  -2 -18   1 40.9527 4.43272   3
   2 -18  -1 29.4470 3.73472   4
  -2 -18   1 44.0804 4.27889   5
  -2 -18   1 46.0657 5.64910   4
  -2 -18   1 38.6850 6.50094   1
  -2  18   1 34.8874 4.06284   3
  -2  18   1 37.3777 4.39514   2
   2  18  -1 34.4636 4.24944   2
   2  18  -1 38.7047 6.45099   5
  -2  18   1 34.4052 4.90489   5
   0 -18   1 0.52304 2.09934   4
   0 -18  -1 8.25280 2.59443   4
   0 -18   1 6.76598 4.78754   1
   0  18   1 3.07205 2.14886   2
   0  18  -1 4.92966 3.17397   5
   0  18  -1 6.20606 2.60949   2
   0  18   1 5.27927 3.53776   5
   2 -18   1 -0.6547 1.98060   4
  -2 -18  -1 2.16611 2.20755   3
   2 -18   1 1.90185 4.37964   1
  -2 -18  -1 2.38737 2.04400   4
  -2  18  -1 2.58851 2.32723   2
  -2  18  -1 2.44575 1.95869   3
   2  18   1 3.78767 3.31474   5
   2  18   1 0.89623 2.01743   2
  -2  18  -1 1.82443 3.17252   5
   4 -18   1 1067.41 44.8713   5
  -4 -18  -1 1099.42 44.7047   4
   4 -18   1 1107.52 44.4974   4
   4 -18   1 1082.43 50.4791   1
  -4 -18  -1 1092.68 45.2759   3
  -4  18  -1 1122.15 45.4029   2
  -4  18  -1 1145.28 44.4139   3
   4  18   1 1190.99 46.8847   5
   4  18   1 1131.60 45.2705   2
   6 -18   1 1093.35 51.3883   1
  -6 -18  -1 1075.69 44.9898   4
   6 -18   1 1136.52 48.1122   5
   6 -18   1 1099.21 44.5836   4
  -6 -18  -1 1091.30 45.8979   3
  -6  18  -1 1152.69 45.0781   3
  -6  18  -1 1113.24 46.0592   2
   6  18   1 1188.08 47.5949   5
  -8 -18  -1 101.332 7.37810   4
  -8 -18  -1 105.901 9.61529   3
   8  18   1 112.262 10.5644   5
  -8  18  -1 108.843 8.39159   2
  -8  18  -1 107.035 7.57144   3
 -10 -18  -1 2.93839 3.42600   4
  10  18   1 7.94636 6.57949   5
 -10  18  -1 9.11039 3.77238   4
 -10  18  -1 19.2244 3.99844   3
 -11 -19   1 8.71426 4.46045   4
 -11  19   1 10.2587 4.38776   4
  11  19  -1 6.74098 4.18428   2
  11  19  -1 7.94894 6.35311   5
  -7 -19   1 155.716 10.5520   4
  -7 -19   1 179.818 10.8682   3
   7  19  -1 194.309 13.7671   5
   7  19  -1 181.739 10.2101   2
  -7  19   1 177.018 10.3294   3
  -7  19   1 162.886 10.4211   2
   5 -19  -1 6.14170 2.57697   4
  -5 -19   1 5.83238 3.13027   1
  -5 -19   1 12.1161 3.52442   5
  -5 -19   1 2.08802 2.58845   3
  -5 -19   1 1.81697 2.70551   4
  -5  19   1 5.83536 3.02243   5
   5  19  -1 3.85331 4.74150   5
  -5  19   1 6.50906 2.36676   3
  -5  19   1 8.31338 3.08678   2
  -3 -19   1 27.3281 5.45785   1
  -3 -19   1 40.0827 4.83270   3
  -3 -19   1 50.0119 6.05569   4
   3 -19  -1 38.8609 4.28964   4
  -3 -19   1 42.6387 4.59524   5
   3  19  -1 39.6450 7.06125   5
  -3  19   1 37.8373 4.63622   2
  -3  19   1 38.7263 4.48813   3
  -3  19   1 35.9258 5.29410   5
   3  19  -1 37.5141 4.47219   2
  -1 -19   1 70.2975 6.55978   4
  -1 -19   1 66.6380 5.29807   5
   1 -19  -1 66.0422 7.60765   4
  -1 -19   1 64.8898 11.2236   1
  -1  19   1 66.8858 6.49517   5
   1  19  -1 56.8501 5.39245   2
   1 -19   1 282.604 18.7905   1
  -1  19  -1 259.936 15.1644   5
  -1  19  -1 255.703 12.3160   3
   1  19   1 234.536 14.6312   2
  -1  19  -1 264.735 13.3007   2
   5 -19   1 37.0089 7.99726   1
  -5 -19  -1 30.9157 4.81718   3
  -5 -19  -1 41.1618 5.10842   4
   5 -19   1 38.3451 5.41720   5
   5 -19   1 34.2930 4.19072   4
  -5  19  -1 40.6299 4.41013   3
   5  19   1 36.0959 5.21075   2
  -5  19  -1 36.7797 4.95891   2
   5  19   1 42.3774 6.59088   5
  -7 -19  -1 6.12362 3.17493   3
   7 -19   1 11.0826 2.98698   4
  -7 -19  -1 5.26836 2.88973   4
   7  19   1 6.42962 4.03068   5
  -7  19  -1 6.86945 3.55700   2
  -7  19  -1 3.47964 2.83682   3
  -9 -19  -1 14.5893 3.58781   4
  -9  19  -1 15.7986 4.14916   3
   9  19   1 15.6689 5.84703   5
 -10 -20   1 19.9509 4.85217   4
 -10  20   1 15.9879 3.85111   4
  10  20  -1 18.4420 4.38497   2
  10  20  -1 14.8265 6.77546   5
  -8 -20   1 87.1794 7.53575   4
  -8 -20   1 94.0405 12.5873   3
   8  20  -1 90.6983 11.0740   5
  -8  20   1 78.0141 6.86538   3
   8  20  -1 74.4071 6.75442   2
  -8  20   1 85.5492 7.24496   2
  -4 -20   1 61.2131 6.17177   5
  -4 -20   1 46.5572 5.45580   3
   4 -20  -1 55.0071 5.14357   4
  -4 -20   1 69.2157 9.00769   1
  -4 -20   1 55.1530 5.81821   4
   4  20  -1 48.2287 5.30519   2
  -4  20   1 60.1402 5.34739   3
   4  20  -1 49.1913 8.08255   5
  -4  20   1 51.5901 5.54287   2
  -4  20   1 62.5612 6.48519   5
  -2 -20   1 22.9015 4.05886   4
  -2 -20   1 21.4164 5.35349   1
   2 -20  -1 24.6774 3.56452   4
  -2 -20   1 28.0680 5.70951   3
  -2  20   1 20.3881 3.49309   3
   2  20  -1 32.3804 6.44336   5
  -2  20   1 21.9705 3.89758   2
   2  20  -1 24.6857 4.73989   2
  -2  20   1 26.9122 4.82564   5
   0 -20  -1 8.91818 2.56665   4
   0 -20   1 10.5312 4.82692   1
   0 -20   1 14.8294 3.51717   4
   0  20  -1 16.9797 3.71384   2
   0  20  -1 13.8889 4.49102   5
   0  20   1 16.2868 3.57803   2
   2 -20   1 24.2107 6.22457   1
  -2 -20  -1 41.0400 5.15947   3
  -2 -20  -1 33.9676 4.29201   4
   2 -20   1 35.3571 4.40289   4
  -2  20  -1 41.6250 6.88500   5
   2  20   1 39.4189 6.28839   5
  -2  20  -1 37.0063 4.19644   3
  -2  20  -1 49.1034 5.04601   2
   2  20   1 37.7698 5.01306   2
   4 -20   1 29.3639 4.30690   4
  -4 -20  -1 31.8578 4.53784   4
  -4 -20  -1 29.3278 4.61450   3
   4 -20   1 19.9303 5.76217   1
   4  20   1 23.5722 4.23818   2
  -4  20  -1 31.9597 4.35602   3
  -4  20  -1 24.0311 4.48761   2
   4  20   1 29.2825 6.14313   5
   6 -20   1 197.639 16.3512   1
  -6 -20  -1 151.232 10.2862   3
   6 -20   1 165.747 9.51432   4
  -6 -20  -1 163.659 9.79504   4
  -6  20  -1 150.253 10.2780   2
  -6  20  -1 171.767 9.81927   3
   6  20   1 178.404 12.9271   5
   6  20   1 181.974 10.7645   2
  -8 -20  -1 -1.4301 3.09796   3
  -8 -20  -1 12.5800 3.28580   4
   8  20   1 4.40166 3.35947   2
  -8  20  -1 4.61563 3.00171   2
   8  20   1 2.99864 4.52436   5
  -8  20  -1 2.08328 2.45863   3
 -10 -20  -1 8.40722 4.57659   4
 -10  20  -1 27.0878 5.33524   4
  -9 -21   1 4.24372 3.56398   4
   9  21  -1 0.71159 5.51353   2
  -9  21   1 1.38142 2.95837   2
   9  21  -1 1.05443 5.09235   5
  -9  21   1 1.37712 3.99277   3
   3 -21  -1 78.1093 6.28056   4
  -3 -21   1 102.697 10.9038   1
  -3 -21   1 73.6378 6.80812   4
  -3 -21   1 82.8766 6.82675   3
  -3  21   1 92.0324 7.90573   5
  -3  21   1 83.7920 6.46378   3
   3  21  -1 89.3853 9.76651   5
  -3  21   1 87.2258 7.02589   2
   3  21  -1 90.1049 6.96967   2
  -1 -21   1 93.7402 11.9849   1
  -1 -21   1 79.6910 6.77509   4
   1 -21  -1 79.8648 6.23569   4
  -1 -21   1 103.718 6.74615   5
   1  21  -1 84.6845 6.59216   2
  -1  21   1 81.7924 6.84115   2
   1 -21   1 478.814 21.5758   5
  -1 -21  -1 470.246 21.0548   4
   1 -21   1 504.880 27.0066   1
   1 -21   1 478.663 21.2477   4
  -1  21  -1 432.166 20.9997   3
  -1  21  -1 477.247 21.5651   2
   1  21   1 462.794 22.8785   5
   1  21   1 477.218 21.6329   2
   5 -21   1 3.21791 2.35934   4
  -5 -21  -1 0.40359 3.33809   3
   5 -21   1 13.9338 5.61112   1
  -5 -21  -1 5.37723 2.48280   4
   5  21   1 -0.5247 2.47006   2
  -5  21  -1 5.75262 3.03951   2
   5  21   1 -0.3487 3.71271   5
  -5  21  -1 3.52343 2.33501   3
  -7 -21  -1 124.789 9.38653   3
  -7 -21  -1 143.143 8.90750   4
   7 -21   1 149.213 8.76835   4
  -7  21  -1 138.911 8.90459   3
  -7  21  -1 137.802 9.89170   2
   7  21   1 149.094 9.92113   2
   7  21   1 138.923 12.0465   5
  -9 -21  -1 13.2866 3.65977   4
  -9  21  -1 8.08337 3.70258   3
  -8 -22   1 25.4262 5.11407   4
  -8 -22   1 34.7745 5.67939   3
  -8  22   1 26.6596 4.57696   3
  -8  22   1 26.0713 4.88157   2
   2 -22  -1 176.997 10.1745   4
  -2 -22   1 216.896 15.3428   1
  -2 -22   1 168.552 10.5832   4
   2  22  -1 175.437 10.5266   2
  -2  22   1 176.014 10.7210   2
  -2  22   1 179.213 10.2193   3
   4 -22   1 195.415 11.1747   4
   4 -22   1 243.389 18.3683   1
  -4 -22  -1 203.351 12.0485   3
  -4 -22  -1 203.669 11.4532   4
   4  22   1 215.965 14.3656   5
  -4  22  -1 201.240 11.0418   3
   4  22   1 204.518 12.0484   2
  -4  22  -1 203.427 11.9787   2
  -6 -22  -1 2.98531 2.36930   4
  -6 -22  -1 2.61969 3.13240   3
   6 -22   1 4.97962 2.48500   4
  -6  22  -1 2.72325 2.45338   3
   6  22   1 1.75183 2.96095   2
  -6  22  -1 3.15941 2.98663   2
   6  22   1 3.92327 4.56473   5
  -8 -22  -1 4.04254 3.06917   4
  -8  22  -1 4.20120 3.52204   3
   1 -23  -1 64.9406 5.69267   4
  -1 -23   1 69.9569 6.30067   4
   1  23  -1 59.9241 6.16914   2
  -1  23   1 75.5549 6.60491   2
  -3 -23  -1 101.737 7.89352   3
   3 -23   1 106.437 7.31550   4
  -3 -23  -1 87.0349 6.95761   4
   3  23   1 111.438 9.93967   5
   3  23   1 101.071 7.90286   2
  -3  23  -1 94.7567 7.65706   2
  -3  23  -1 95.3694 7.07119   3
   5 -23   1 32.3405 5.55943   4
  -5 -23  -1 46.2615 6.52334   3
  -5 -23  -1 32.0608 4.94082   4
  -5  23  -1 33.5563 5.39625   2
   5  23   1 53.5538 5.88850   2
   5  23   1 45.7802 7.71346   5
  -5  23  -1 40.5914 5.45069   3
  -7 -23  -1 41.9459 5.21495   4
   7 -23   1 25.9732 4.42627   4
  -7  23  -1 28.5183 4.60701   3
  -4 -24  -1 5.48864 3.38822   3
  -4 -24  -1 0.58098 2.33522   4
   4 -24   1 2.95074 2.05771   4
   4  24   1 -1.5653 2.60990   2
   4  24   1 10.3929 4.31357   5
  -4  24  -1 -1.8313 2.40185   3
  -4  24  -1 -1.2763 2.57283   2
  -6 -24  -1 22.5711 3.96877   4
   6 -24   1 25.1888 4.35754   4
  -6  24  -1 16.9266 3.77446   3
  -3 -25   1 413.374 20.0662   4
   3 -25  -1 413.999 19.4740   4
  -3  25   1 418.581 19.7172   3
  -3  25   1 418.388 20.4297   2
   3  25  -1 399.536 21.1427   2
   1 -25   1 511.135 26.8719   1
  -5  25  -1 83.7734 6.80946   3
  -4  26  -1 53.3418 5.76348   3
   3 -27  -1 1867.17 71.1112   1
  -1 -27   1 1897.46 74.5835   1
   1 -27   1 1394.21 54.9808   1
  -2 -28   1 2832.99 107.241   1
   0 -28  -1 3797.13 142.662   1
 -14   0   2 4.61946 2.64284   2
 -14   0   2 2.77990 3.56139   4
 -14   0   2 4.28475 3.82868   3
 -12   0   2 1778.48 69.8604   3
 -12   0   2 1675.14 71.2906   4
  12   0  -2 1775.19 70.8689   5
 -12   0   2 1802.28 68.1265   2
  10   0  -2 599.684 26.6768   5
 -10   0   2 631.472 26.7236   4
 -10   0   2 615.259 24.6288   2
 -10   0   2 579.228 26.6365   5
 -10   0   2 613.691 26.0664   3
   8   0  -2 172.420 7.93276   2
  -8   0   2 174.544 8.99673   3
  -8   0   2 177.608 7.80791   2
  -8   0   2 168.955 9.53402   4
   8   0  -2 147.794 12.5053   5
  -8   0   2 174.699 9.59673   5
  -6   0   2 5529.81 201.007   4
   6   0  -2 5200.54 200.329   4
  -6   0   2 5431.50 201.966   1
  -6   0   2 5697.11 203.390   5
   6   0  -2 4912.84 200.536   5
  -6   0   2 5441.16 200.367   3
   6   0  -2 5125.06 200.122   3
  -4   0   2 2901.17 112.803   5
  -4   0   2 3165.12 112.702   3
   4   0  -2 2917.85 112.533   3
   4   0  -2 2800.59 112.940   5
  -4   0   2 3172.03 113.397   4
   4   0  -2 2979.90 112.990   4
  -4   0   2 3028.56 114.637   1
   0   0   2 1262.38 49.3743   2
   0   0  -2 1313.55 51.4995   1
   0   0   2 1297.17 49.5146   4
   0   0   2 1312.79 51.6376   1
   0   0   2 1298.90 49.8155   5
   0   0  -2 1300.63 49.4174   2
   0   0  -2 1360.87 49.4162   4
   2   0   2 4335.66 155.246   5
   2   0   2 4038.52 155.225   2
  -2   0  -2 4132.60 156.871   1
   2   0   2 4107.20 154.632   3
   2   0   2 4069.61 156.851   1
  -2   0  -2 4181.94 155.280   2
  -2   0  -2 4052.56 154.635   3
  -2   0  -2 4170.62 155.244   5
  -4   0  -2 2312.64 91.2941   5
   4   0   2 2424.14 90.8290   3
   4   0   2 2472.55 92.9644   1
   4   0   2 2257.25 91.3417   2
   4   0   2 2497.29 91.5332   5
  -4   0  -2 2488.95 91.5446   2
  -4   0  -2 2315.22 92.7398   1
  -4   0  -2 2476.26 90.9534   3
  -6   0  -2 640.414 26.3173   3
  -6   0  -2 594.743 27.0661   1
   6   0   2 635.801 27.9863   1
  -6   0  -2 634.213 26.0764   2
   6   0   2 651.551 26.5819   5
  -8   0  -2 1631.16 64.2708   2
  -8   0  -2 1527.72 65.1554   1
   8   0   2 1749.15 65.4393   1
  -8   0  -2 1649.61 63.8976   3
   8   0   2 1630.12 64.6895   5
 -10   0  -2 191.993 10.7502   2
  10   0   2 171.871 11.6859   5
 -10   0  -2 185.293 10.4501   3
 -12   0  -2 930.818 39.3183   3
  12   0   2 939.956 40.9784   5
 -12   0  -2 937.479 39.6916   2
 -15  -1   2 -6.8490 4.65047   4
 -15   1   2 4.08430 2.92769   2
 -15   1   2 -4.5697 4.96307   4
 -13  -1   2 471.181 22.2769   3
 -13  -1   2 456.464 22.5673   4
 -13  -1   2 484.874 20.6411   2
  13   1  -2 466.251 23.9002   5
 -13   1   2 484.153 20.6382   2
 -13   1   2 467.370 22.5880   4
 -13   1   2 485.237 22.4935   3
 -11  -1   2 109.940 7.66066   3
  11  -1  -2 97.7300 8.00552   5
 -11  -1   2 105.420 6.18880   2
 -11  -1   2 98.3669 8.01647   4
 -11   1   2 111.964 8.34135   4
 -11   1   2 100.040 6.18917   2
 -11   1   2 110.605 7.75085   3
  11   1  -2 107.660 8.63883   5
  -9  -1   2 577.075 24.5949   4
  -9  -1   2 502.259 24.8985   5
  -9  -1   2 571.539 22.4702   2
   9  -1  -2 607.670 24.8824   5
   9  -1  -2 547.928 22.6530   2
  -9  -1   2 591.113 23.9491   3
  -9   1   2 528.630 24.0194   5
  -9   1   2 554.483 24.2685   4
  -9   1   2 549.635 22.4764   2
   9   1  -2 548.886 22.5635   2
   9   1  -2 566.944 24.5761   5
  -9   1   2 562.210 23.8318   3
  -7  -1   2 133.120 7.82227   1
   7  -1  -2 123.916 11.0343   1
  -7  -1   2 122.804 7.39203   5
   7  -1  -2 120.296 5.94426   2
  -7  -1   2 127.534 5.79691   2
   7  -1  -2 117.671 7.07516   5
  -7  -1   2 139.182 7.81418   4
  -7  -1   2 123.496 6.83233   3
   7   1  -2 119.912 5.87601   2
  -7   1   2 118.491 5.77728   2
  -7   1   2 119.707 6.80571   3
  -7   1   2 135.597 8.19281   1
  -7   1   2 121.822 7.45647   5
   7   1  -2 122.462 7.45933   5
  -7   1   2 127.804 7.42631   4
  -5  -1   2 863.894 33.7643   5
  -5  -1   2 893.297 33.5867   3
   5  -1  -2 818.270 33.5898   4
  -5  -1   2 874.894 35.2174   1
   5  -1  -2 839.136 33.4177   3
  -5  -1   2 909.077 34.3835   4
  -5   1   2 885.921 33.5638   3
  -5   1   2 834.645 33.6146   5
  -5   1   2 751.912 35.8914   1
   5   1  -2 902.050 33.5332   3
   5   1  -2 850.383 33.9024   4
  -5   1   2 893.748 34.1730   4
   3  -1  -2 1727.43 68.2961   3
   3  -1  -2 1735.37 68.7135   4
  -3  -1   2 1976.80 69.3467   4
  -3  -1   2 1799.72 70.8729   1
   3  -1  -2 1642.12 68.5775   5
  -3  -1   2 1812.06 68.9286   5
  -3  -1   2 1865.54 68.3950   3
  -3   1   2 1686.15 68.5222   5
  -3   1   2 1853.10 68.4479   3
  -3   1   2 1827.34 70.6442   1
   3   1  -2 1745.53 69.1400   5
   3   1  -2 1971.19 68.3951   3
   3   1  -2 1879.03 69.0271   4
  -3   1   2 1875.72 69.0594   4
   1  -1  -2 17.4836 1.74578   2
  -1  -1   2 16.6625 3.34355   1
  -1  -1   2 21.4986 2.85711   5
  -1  -1   2 20.8963 2.47741   4
   1  -1  -2 18.4957 2.13679   4
   1   1  -2 18.9143 3.43870   1
  -1   1   2 17.9153 2.23413   4
  -1   1   2 18.5484 1.56614   3
  -1   1   2 16.5354 1.56266   2
  -1   1   2 17.4892 1.76146   3
   1   1  -2 25.2176 2.58454   4
  -1   1   2 16.9700 3.22502   1
  -1  -1  -2 7.11679 1.89366   1
   1  -1   2 8.17020 1.52048   4
   1  -1   2 6.24376 2.04461   1
   1  -1   2 10.3470 1.69520   2
   1  -1   2 9.24753 2.07505   5
  -1  -1  -2 7.08180 1.57218   3
  -1  -1  -2 12.5066 1.89157   2
  -1   1  -2 4.50353 1.69561   1
   1   1   2 5.05064 1.70324   1
  -1   1  -2 10.8855 2.22486   5
   1   1   2 8.28465 1.69163   2
   1   1   2 9.10627 1.30898   3
  -1   1  -2 11.2517 1.36254   4
  -1   1  -2 11.0928 1.81863   2
   1   1   2 8.81340 1.79168   5
   1   1   2 7.46604 1.02572   4
   1   1   2 11.8195 1.48677   4
  -3  -1  -2 116.988 6.01637   5
   3  -1   2 116.447 5.44801   3
  -3  -1  -2 126.178 6.20743   2
  -3  -1  -2 114.999 6.97796   1
   3  -1   2 123.161 6.64818   2
  -3  -1  -2 110.851 5.63006   3
   3  -1   2 127.102 8.55120   1
   3  -1   2 120.096 6.48040   5
   3   1   2 124.732 7.50135   1
   3   1   2 118.259 5.64192   3
  -3   1  -2 117.314 6.10017   2
  -3   1  -2 116.771 5.55241   3
   3   1   2 122.467 6.33172   5
  -3   1  -2 112.703 6.41307   5
  -3   1  -2 113.324 7.33392   1
   3   1   2 117.984 6.28718   2
  -5  -1  -2 3575.64 133.291   2
   5  -1   2 3414.66 133.848   5
  -5  -1  -2 3369.26 134.070   1
  -5  -1  -2 3544.79 132.771   3
   5  -1   2 3689.80 135.112   1
  -5   1  -2 3537.87 133.267   2
  -5   1  -2 3387.32 134.835   1
  -5   1  -2 3548.77 132.668   3
   5   1   2 3643.78 133.339   5
   5   1   2 3497.59 132.652   3
   5   1   2 3504.51 134.121   1
   7  -1   2 72.8241 6.90229   5
  -7  -1  -2 73.7000 5.51662   2
   7  -1   2 74.4364 10.0027   1
  -7  -1  -2 72.0749 5.80239   1
  -7  -1  -2 76.9440 5.41362   3
  -7   1  -2 71.4743 5.17579   3
  -7   1  -2 66.9860 6.34531   1
  -7   1  -2 73.3115 5.56439   2
   7   1   2 76.6628 8.56013   1
   7   1   2 73.9091 6.84845   5
 -13  -1  -2 34.0548 5.17059   3
  13  -1   2 21.8693 7.17917   5
 -13   1  -2 31.7723 4.92371   3
 -14  -2   2 16.6765 4.76194   4
 -14  -2   2 11.6251 3.08053   2
 -14  -2   2 21.7605 5.10525   3
 -14  -2   2 5.79553 3.28096   1
 -14   2   2 12.2593 3.52054   2
 -14   2   2 12.5322 4.16766   3
 -14   2   2 6.86668 3.99818   4
  12  -2  -2 107.207 9.08781   5
 -12  -2   2 120.467 9.10644   4
 -12  -2   2 121.569 7.06640   2
 -12  -2   2 120.450 8.49181   3
 -12  -2   2 111.350 9.45473   1
 -12   2   2 116.615 7.07460   2
 -12   2   2 118.428 8.57629   3
  12   2  -2 119.298 9.68206   5
 -12   2   2 118.686 9.11309   4
  10  -2  -2 90.1965 12.0291   1
 -10  -2   2 66.2486 6.52341   4
 -10  -2   2 64.6513 5.79212   3
 -10  -2   2 67.4644 4.75984   2
  10  -2  -2 62.7124 6.25818   5
 -10   2   2 60.1713 5.57629   3
 -10   2   2 75.2485 6.48494   4
 -10   2   2 65.0885 6.57660   5
 -10   2   2 64.3974 4.56603   2
  10   2  -2 68.9788 6.77950   5
  -8  -2   2 34.6772 4.65460   5
  -8  -2   2 35.1509 2.89704   2
   8  -2  -2 28.9888 4.10798   5
   8  -2  -2 47.1728 8.19153   1
  -8  -2   2 37.8933 4.78413   4
  -8  -2   2 35.2492 3.82081   3
   8  -2  -2 34.7661 3.15111   2
  -8   2   2 37.4495 4.23507   3
   8   2  -2 34.7252 4.63789   5
   8   2  -2 26.4873 2.87819   2
  -8   2   2 34.0446 2.85464   2
  -8   2   2 39.4931 4.74275   4
  -8   2   2 34.9047 4.63135   5
   6  -2  -2 25.2428 2.91579   3
   6  -2  -2 26.0027 2.25778   2
  -6  -2   2 27.7752 3.41093   5
   6  -2  -2 23.2943 4.86675   1
  -6  -2   2 19.0239 3.77571   1
  -6  -2   2 31.9999 4.15788   4
  -6  -2   2 28.8423 3.32898   3
  -6   2   2 29.1384 3.45688   4
   6   2  -2 24.6529 3.32669   4
   6   2  -2 22.0247 2.86903   3
  -6   2   2 27.6054 2.28430   2
  -6   2   2 31.1564 3.06907   3
   6   2  -2 24.9650 3.71044   5
  -6   2   2 35.7948 4.16076   1
  -4  -2   2 174.051 8.12785   5
   4  -2  -2 163.223 10.5721   1
   4  -2  -2 161.381 7.77039   5
  -4  -2   2 171.235 7.63940   3
  -4  -2   2 181.288 10.1247   1
   4  -2  -2 175.648 7.68045   3
  -4  -2   2 181.610 9.86006   1
  -4  -2   2 185.205 8.71578   4
  -4   2   2 174.035 8.22504   4
  -4   2   2 157.715 9.33784   1
  -4   2   2 161.966 7.75678   5
  -4   2   2 171.999 7.75197   3
   4   2  -2 178.303 7.73945   3
  -2  -2   2 216.870 11.1123   1
  -2  -2   2 208.831 9.59690   4
  -2  -2   2 208.193 9.67048   5
  -2  -2   2 198.965 8.47588   3
   2   2  -2 222.178 9.52376   4
  -2   2   2 216.397 9.21852   4
  -2   2   2 200.906 10.8227   1
   2   2  -2 223.905 8.51124   3
  -2   2   2 203.930 8.67074   3
   2   2  -2 202.529 10.8703   1
  -2   2   2 218.885 8.54821   2
   0  -2   2 118.302 6.33281   5
   0  -2   2 116.482 7.57099   1
   0  -2  -2 124.143 5.56169   2
   0  -2  -2 123.447 5.32609   3
   0  -2   2 114.943 5.36167   2
   0  -2   2 119.062 5.80440   4
   0   2   2 121.221 7.19555   1
   0   2  -2 120.952 5.40438   2
   0   2   2 112.428 5.41528   2
   0   2  -2 117.312 7.43327   1
   0   2   2 121.186 5.21108   4
   0   2  -2 120.056 5.69977   4
   0   2   2 123.337 5.39617   4
   0   2   2 123.476 5.41906   3
  -2  -2  -2 74.5205 5.15809   1
  -2  -2  -2 76.9198 4.44584   2
   2  -2   2 74.5410 4.78507   5
   2  -2   2 77.0145 3.40809   4
   2  -2   2 81.8529 6.44886   1
   2  -2   2 73.7879 3.53032   3
   2  -2   2 72.8076 4.34303   2
  -2  -2  -2 71.5991 3.97659   3
  -2   2  -2 79.6448 5.02558   5
   2   2   2 74.5142 5.46526   1
   2   2   2 79.1138 4.05215   3
  -2   2  -2 78.0440 3.50888   4
   2   2   2 75.0071 4.32890   2
  -2   2  -2 73.3210 5.75351   1
  -2   2  -2 80.1320 4.50449   2
   2   2   2 76.7840 4.31753   5
   4  -2   2 221.556 10.4117   5
   4  -2   2 200.623 9.03622   3
   4  -2   2 237.333 13.1988   1
  -4  -2  -2 211.320 9.47595   3
  -4  -2  -2 208.132 10.3730   1
  -4  -2  -2 211.039 9.88001   2
   4  -2   2 195.519 10.7410   2
   4   2   2 224.664 10.0874   5
  -4   2  -2 199.422 10.0195   5
   4   2   2 224.998 11.4532   1
  -4   2  -2 193.733 11.2675   1
   4   2   2 204.409 11.0452   2
   4   2   2 205.266 9.41771   3
  -4   2  -2 225.173 9.99966   2
  -4   2  -2 204.062 9.21017   3
   6  -2   2 8.54865 2.08218   3
   6  -2   2 9.82985 3.67282   5
  -6  -2  -2 10.1628 2.46952   3
  -6  -2  -2 7.51057 1.77854   1
  -6  -2  -2 12.7555 2.64096   2
   6  -2   2 7.05377 4.48231   1
   6   2   2 13.6681 3.66907   5
  -6   2  -2 10.1871 2.38366   2
   6   2   2 7.93811 3.57907   1
  -6   2  -2 13.1645 2.50202   3
  -6   2  -2 6.77795 2.20641   1
  -8  -2  -2 17.6795 3.23548   1
  -8  -2  -2 19.7843 3.76902   2
   8  -2   2 16.1863 4.80059   5
   8  -2   2 12.1888 4.42881   1
  -8  -2  -2 18.1647 3.60292   3
  -8   2  -2 20.5654 3.58120   3
  -8   2  -2 24.9943 4.13038   2
   8   2   2 17.0691 4.56986   5
  12  -2   2 62.2908 8.91377   5
 -12  -2  -2 69.0116 6.74880   2
 -12  -2  -2 65.7649 6.39041   3
 -12   2  -2 74.9324 6.54403   3
  12   2   2 57.8499 8.60414   5
 -12   2  -2 62.2548 6.24602   2
 -15   3   2 10.7069 2.87405   2
 -13  -3   2 30.9463 5.76470   3
 -13  -3   2 16.8767 3.36340   2
 -13  -3   2 27.2621 5.54406   4
 -13  -3   2 16.5359 3.61238   1
 -13   3   2 23.9345 4.56914   3
 -13   3   2 25.8741 5.56722   4
  13   3  -2 25.6447 6.58715   5
 -11  -3   2 252.921 12.9703   3
  11  -3  -2 235.110 13.1672   5
 -11  -3   2 241.598 13.4224   4
 -11  -3   2 246.059 11.3258   2
  11  -3  -2 251.583 18.1792   1
 -11  -3   2 242.655 14.1698   1
 -11   3   2 235.017 12.6874   3
  11   3  -2 237.948 13.9088   5
 -11   3   2 233.782 11.3412   2
 -11   3   2 231.607 12.9904   4
   9  -3  -2 500.189 22.2476   5
  -9  -3   2 519.606 22.7382   4
  -9  -3   2 504.909 21.8090   3
  -9  -3   2 483.909 22.1455   5
   9  -3  -2 548.283 26.9277   1
  -9  -3   2 521.062 20.4959   2
  -9   3   2 507.845 21.8512   3
   9   3  -2 495.414 22.7140   5
   9   3  -2 494.135 20.5290   2
  -9   3   2 481.772 22.1223   5
  -9   3   2 502.480 22.1482   4
  -9   3   2 493.272 20.6156   2
   7  -3  -2 369.265 15.2868   2
  -7  -3   2 358.200 16.3881   5
  -7  -3   2 370.580 17.0138   4
   7  -3  -2 385.874 20.1364   1
  -7  -3   2 375.668 17.2094   1
  -7  -3   2 392.459 18.2394   1
  -7  -3   2 389.509 15.0343   2
  -7  -3   2 382.032 16.1845   3
   7   3  -2 367.268 16.9597   5
  -7   3   2 382.030 20.0840   5
  -7   3   2 370.215 15.2499   2
  -7   3   2 362.340 16.4706   4
  -7   3   2 348.993 16.0088   3
   7   3  -2 353.331 14.9954   2
  -5  -3   2 27.1421 2.79001   3
   5  -3  -2 23.3324 2.04748   2
  -5  -3   2 25.6120 3.53120   4
   5  -3  -2 26.5224 2.71322   3
  -5  -3   2 25.6617 4.26311   1
  -5  -3   2 30.4961 4.03032   1
   5  -3  -2 24.4405 4.29842   1
   5  -3  -2 25.7506 2.89113   5
  -5  -3   2 27.3270 3.10667   5
  -5   3   2 27.3499 3.11334   4
   5   3  -2 28.9396 3.57639   4
  -5   3   2 26.7588 3.25747   5
  -5   3   2 26.2446 2.12205   2
   5   3  -2 25.9906 2.92551   3
  -5   3   2 26.1960 3.79829   1
  -5   3   2 27.1023 2.71510   3
  -3  -3   2 458.243 18.1947   4
   3  -3  -2 402.288 16.9736   3
  -3  -3   2 426.400 16.9470   3
  -3  -3   2 427.288 17.8116   5
  -3  -3   2 457.216 19.6395   1
   3  -3  -2 397.448 19.6815   1
  -3   3   2 412.481 16.9445   5
  -3   3   2 438.649 17.5217   4
  -3   3   2 418.128 18.9854   1
   3   3  -2 470.139 17.0059   3
  -3   3   2 401.864 16.9371   2
   3   3  -2 464.034 17.9576   4
  -3   3   2 421.627 17.1096   3
  -1  -3   2 16.1548 1.93841   2
  -1  -3   2 16.7694 2.88414   5
  -1  -3   2 11.8831 2.39411   1
   1  -3  -2 17.8771 1.91802   2
  -1  -3   2 16.7662 2.46700   4
  -1  -3   2 18.3267 3.03753   5
  -1   3   2 16.9825 1.77787   2
  -1   3   2 21.1959 2.16929   4
  -1   3   2 17.9998 1.87138   3
  -1   3   2 14.0789 2.64547   1
   1   3  -2 16.1446 1.80895   2
  -1   3   2 14.9219 1.91842   4
   1   3  -2 18.1147 2.39046   4
   1  -3   2 134.025 6.05342   4
  -1  -3  -2 134.490 6.39290   2
  -1  -3  -2 136.214 6.05841   3
   1  -3   2 138.723 8.51733   1
   1  -3   2 143.784 7.02429   5
   1  -3   2 130.213 6.22834   2
  -1   3  -2 141.279 6.25044   4
   1   3   2 130.461 7.48331   1
  -1   3  -2 130.936 7.11739   5
  -1   3  -2 137.002 6.36671   2
  -1   3  -2 127.414 8.14093   1
   1   3   2 129.020 6.27926   2
   1   3   2 141.427 5.73035   4
   1   3   2 129.765 6.03895   3
  -3  -3  -2 140.174 6.87306   3
   3  -3   2 173.557 10.6887   1
   3  -3   2 145.024 7.60639   5
   3  -3   2 149.644 6.41618   3
   3  -3   2 148.006 7.28713   2
  -3  -3  -2 152.028 7.31182   2
  -3  -3  -2 151.439 7.73659   1
  -3   3  -2 128.658 8.24148   5
  -3   3  -2 152.011 7.31498   2
   3   3   2 147.686 7.91728   1
  -3   3  -2 142.453 8.93686   1
   3   3   2 145.381 6.95686   3
  -3   3  -2 148.797 6.57815   3
   3   3   2 154.422 7.29359   5
   3   3   2 144.955 7.21616   2
   5  -3   2 986.556 39.9201   1
  -5  -3  -2 925.149 36.6683   2
   5  -3   2 933.893 37.0332   5
  -5  -3  -2 906.194 36.6328   1
   5  -3   2 887.052 35.7673   3
  -5  -3  -2 893.939 36.2224   3
  -5   3  -2 892.208 38.8991   1
   5   3   2 938.085 37.0924   1
  -5   3  -2 931.883 35.9926   3
  -5   3  -2 913.292 36.6106   2
   5   3   2 908.958 36.2269   3
   5   3   2 947.422 36.6485   5
  -7  -3  -2 424.599 19.2281   2
   7  -3   2 457.307 20.1975   5
   7  -3   2 443.900 22.8244   1
  -7  -3  -2 441.780 19.1106   3
   7   3   2 434.382 19.6636   5
  -7   3  -2 447.814 19.3556   2
  -7   3  -2 424.808 18.6861   3
   9  -3   2 0.26823 3.98426   5
  -9  -3  -2 3.45861 2.36289   3
  -9  -3  -2 2.36838 2.35957   2
   9   3   2 0.56543 3.78649   5
  -9   3  -2 1.22002 2.11878   3
  -9   3  -2 4.24840 2.39202   2
  13  -3   2 10.5172 7.63189   5
 -13  -3  -2 30.0771 7.81926   3
 -13   3  -2 22.7556 4.51311   3
  13   3   2 24.9764 7.13941   5
 -14  -4   2 114.290 7.32677   2
 -14  -4   2 107.510 9.19421   4
 -14  -4   2 91.8074 8.55632   3
 -14   4   2 114.278 7.54786   2
 -14   4   2 117.455 9.54973   4
 -14   4   2 98.9490 8.80496   3
  12  -4  -2 70.2824 7.36103   5
 -12  -4   2 64.0464 7.00510   1
 -12  -4   2 66.4708 7.10679   4
 -12  -4   2 60.3356 5.07506   2
 -12  -4   2 73.0864 6.72744   3
 -12   4   2 58.2431 6.48973   4
 -12   4   2 69.8922 6.56232   3
 -12   4   2 72.7096 5.33074   2
 -10  -4   2 95.3843 7.86879   1
 -10  -4   2 99.4637 5.74216   2
 -10  -4   2 96.1546 7.92594   4
  10  -4  -2 85.8716 8.16847   5
 -10  -4   2 92.8556 6.84812   3
  10   4  -2 97.0905 8.26922   5
 -10   4   2 103.603 7.03014   3
 -10   4   2 107.245 6.03779   2
 -10   4   2 97.4625 7.32538   4
 -10   4   2 101.446 7.73378   5
  -8  -4   2 799.368 29.0003   1
  -8  -4   2 683.830 30.1392   1
  -8  -4   2 676.999 28.2932   3
   8  -4  -2 655.594 27.3814   2
  -8  -4   2 707.962 27.1526   2
  -8  -4   2 662.716 28.6171   5
  -8  -4   2 707.668 29.3802   4
   8  -4  -2 705.004 32.3540   1
  -8   4   2 669.632 27.4018   2
   8   4  -2 694.813 29.4285   5
  -8   4   2 687.438 28.4007   3
   8   4  -2 678.004 27.1435   2
  -8   4   2 660.761 28.6050   4
  -8   4   2 657.979 28.6033   5
  -6  -4   2 820.671 31.7218   3
   6  -4  -2 757.877 30.8822   2
  -6  -4   2 850.136 30.7053   2
  -6  -4   2 792.543 31.9938   5
   6  -4  -2 750.393 31.5341   5
  -6  -4   2 852.628 33.9667   1
  -6  -4   2 814.793 33.1455   1
  -6  -4   2 656.817 34.1985   4
   6  -4  -2 869.671 35.9123   1
   6   4  -2 800.950 32.5645   5
   6   4  -2 815.102 31.6111   3
  -6   4   2 783.682 31.8216   5
  -6   4   2 795.154 31.0313   2
  -4  -4   2 669.582 24.8078   3
   4  -4  -2 575.443 24.6150   3
  -4  -4   2 682.773 27.3740   1
  -4  -4   2 638.306 25.3850   5
   4  -4  -2 583.108 24.2104   2
   4  -4  -2 615.401 27.6605   1
   4   4  -2 669.387 24.7842   3
  -4   4   2 611.962 24.7111   5
  -4   4   2 622.768 25.1288   4
   4   4  -2 671.504 28.0161   4
  -4   4   2 601.801 24.3319   2
  -4   4   2 620.034 24.8468   3
  -2  -4   2 835.899 34.4757   1
  -2  -4   2 822.983 32.9105   5
  -2  -4   2 840.571 32.7627   4
  -2  -4   2 824.462 31.5132   3
   2  -4  -2 816.627 34.3715   1
   2   4  -2 839.207 34.2725   1
  -2   4   2 836.270 31.9075   4
  -2   4   2 852.607 32.0688   4
  -2   4   2 796.587 33.6125   1
   2   4  -2 818.111 32.5527   4
  -2   4   2 799.894 31.6084   2
  -2   4   2 853.157 31.8956   3
   2   4  -2 859.660 33.0060   5
  -2   4   2 800.087 31.6833   2
   0  -4  -2 33.0027 2.79829   2
   0  -4   2 37.0212 3.10136   4
   0  -4   2 36.4503 3.98690   5
   0  -4   2 35.9484 4.57280   1
   0  -4   2 35.1966 2.49168   2
   0  -4   2 38.7361 3.79730   5
   0  -4  -2 35.5047 2.67829   3
   0   4   2 35.5510 2.70435   2
   0   4  -2 31.0801 3.04722   4
   0   4  -2 35.2114 2.66942   2
   0   4  -2 31.5868 4.25284   1
   0   4   2 35.4510 2.44945   4
   0   4   2 32.3561 2.55542   3
   0   4   2 30.6106 4.17126   1
   0   4  -2 33.0683 3.90707   5
  -2  -4  -2 386.392 15.6285   2
   2  -4   2 390.038 18.4218   1
   2  -4   2 377.848 14.7584   4
  -2  -4  -2 358.855 15.2067   3
   2  -4   2 358.336 15.4390   2
  -2  -4  -2 391.704 14.6099   4
   2  -4   2 375.333 15.9130   5
  -2   4  -2 367.187 16.1974   5
   2   4   2 363.569 15.2289   3
  -2   4  -2 347.160 17.5482   1
   2   4   2 391.107 14.9100   4
  -2   4  -2 385.745 15.1252   4
  -2   4  -2 387.922 15.5936   2
   2   4   2 375.108 16.3348   1
  -4  -4  -2 869.405 39.2816   2
   4  -4   2 927.985 37.7156   5
  -4  -4  -2 953.751 37.2451   3
   4  -4   2 969.142 40.5356   1
   4  -4   2 924.044 36.5225   3
  -4   4  -2 899.829 39.9346   1
   4   4   2 984.847 39.7106   5
  -4   4  -2 941.507 37.9251   5
  -4   4  -2 1115.17 40.4250   2
  -4   4  -2 978.344 36.7801   3
   4   4   2 925.414 37.1666   3
   4   4   2 965.037 37.6412   1
   6  -4   2 74.3707 4.75045   3
  -6  -4  -2 82.3741 5.66347   2
   6  -4   2 86.8233 11.9718   1
  -6  -4  -2 82.4090 5.49958   3
   6  -4   2 79.9845 6.87672   5
  -6   4  -2 83.3675 5.63978   2
   6   4   2 86.4490 6.49090   5
  -6   4  -2 79.4068 5.15268   3
   8  -4   2 264.485 14.0854   5
   8  -4   2 282.601 17.2528   1
  -8  -4  -2 256.142 12.8719   3
  -8  -4  -2 246.920 12.9556   2
  -8   4  -2 255.675 12.4651   3
  -8   4  -2 256.472 12.9388   2
   8   4   2 264.471 13.7000   5
 -10  -4  -2 369.631 17.8117   2
  10  -4   2 370.992 19.1091   5
 -10  -4  -2 371.345 17.7776   3
 -10   4  -2 386.965 18.0208   2
  10   4   2 375.619 18.7733   5
 -10   4  -2 355.236 17.3839   3
 -15  -5   2 14.4092 5.09381   4
 -15   5   2 30.9506 6.47650   4
  11  -5  -2 57.4906 10.6218   1
 -11  -5   2 37.0248 3.96350   2
 -11  -5   2 36.1068 5.29298   3
 -11  -5   2 37.1837 5.79265   4
 -11  -5   2 29.7174 4.97352   1
 -11   5   2 34.7807 3.84001   2
 -11   5   2 43.6941 5.69751   5
  11   5  -2 27.2695 5.50528   5
 -11   5   2 43.6272 5.88382   4
 -11   5   2 33.3035 5.06662   3
  -9  -5   2 282.176 13.5173   3
  -9  -5   2 269.902 14.3196   4
  -9  -5   2 285.276 12.2002   2
   9  -5  -2 278.320 18.2390   1
  -9  -5   2 281.330 14.7640   1
   9   5  -2 275.702 14.5925   5
  -9   5   2 270.432 13.6785   4
  -9   5   2 279.508 13.5003   3
  -9   5   2 252.563 13.5801   5
  -9   5   2 282.712 12.5228   2
   9   5  -2 287.190 12.3151   2
  -7  -5   2 68.8000 5.83217   4
  -7  -5   2 62.8370 7.60689   1
  -7  -5   2 57.4575 5.13952   5
  -7  -5   2 65.3269 5.95496   1
  -7  -5   2 61.2850 4.73815   3
   7  -5  -2 58.4842 4.64694   5
  -7  -5   2 66.1146 3.77780   2
   7  -5  -2 48.2323 8.89275   1
  -7   5   2 59.5213 4.59794   3
  -7   5   2 56.9150 3.92110   2
  -7   5   2 56.0241 4.76597   4
  -7   5   2 60.1299 5.53545   5
   7   5  -2 65.1662 3.80578   2
   7   5  -2 69.2737 5.90928   5
  -5  -5   2 63.3743 4.52494   5
   5  -5  -2 51.8896 7.75326   1
   5  -5  -2 70.5532 4.58260   5
  -5  -5   2 67.0537 5.68353   1
   5  -5  -2 55.2396 3.92421   3
  -5  -5   2 61.1648 4.16732   3
   5  -5  -2 56.4283 3.52140   2
  -5  -5   2 59.0370 5.17594   4
   5   5  -2 61.6093 5.26184   5
  -5   5   2 59.4110 4.34337   4
   5   5  -2 68.0943 5.04203   4
  -5   5   2 58.6082 6.06671   1
  -5   5   2 62.0620 3.63790   2
   5   5  -2 64.2249 5.95683   3
  -5   5   2 64.5537 4.09158   4
  -5   5   2 66.8091 4.75178   5
  -5   5   2 61.2092 4.14886   3
  -3  -5   2 563.666 22.5406   4
  -3  -5   2 577.383 24.0796   1
  -3  -5   2 541.343 21.2523   3
  -3  -5   2 541.902 22.2967   5
   3  -5  -2 523.923 23.9894   1
   3   5  -2 570.342 23.8652   1
   3   5  -2 545.816 21.2259   3
  -3   5   2 542.979 21.4832   3
  -3   5   2 528.849 21.1672   2
  -3   5   2 535.297 21.4459   4
  -3   5   2 474.270 22.8802   1
   3   5  -2 557.207 22.8935   5
   1  -5  -2 338.140 16.2484   1
  -1  -5   2 358.993 13.7708   2
  -1  -5   2 345.379 15.3173   5
  -1  -5   2 356.460 14.7104   4
  -1  -5   2 341.503 15.2765   5
  -1  -5   2 372.710 16.8411   1
   1   5  -2 349.080 16.4689   1
   1   5  -2 325.798 14.6007   4
   1   5  -2 347.768 13.7831   2
  -1   5   2 336.684 14.0349   3
  -1   5   2 341.887 15.6323   1
  -1   5   2 352.757 13.9705   4
  -1   5   2 331.253 13.9462   2
  -1  -5  -2 52.2185 3.54854   2
  -1  -5  -2 53.2231 2.90804   4
   1  -5   2 56.8642 4.38494   5
  -1  -5  -2 52.9838 3.39100   3
   1  -5   2 50.4342 3.32391   2
   1  -5   2 49.4786 3.24771   4
   1  -5   2 52.9010 5.91019   1
  -1   5  -2 50.7647 3.50237   2
  -1   5  -2 42.9709 4.96351   1
  -1   5  -2 48.7918 4.55848   5
   1   5   2 42.0282 4.37886   1
   1   5   2 47.1931 3.38762   2
  -1   5  -2 51.9622 3.58009   4
   1   5   2 45.8030 3.28043   3
   1   5   2 50.8758 3.03934   4
   1   5   2 49.9580 4.19866   1
  -3  -5  -2 64.5902 4.04677   3
  -3  -5  -2 63.9231 3.13660   4
   3  -5   2 64.4792 3.26636   3
   3  -5   2 57.7901 4.07887   2
  -3  -5  -2 63.7741 4.36471   2
   3  -5   2 58.2241 4.97331   5
   3  -5   2 64.8054 3.18463   4
  -3   5  -2 58.0896 4.15431   2
  -3   5  -2 56.7360 5.80747   1
   3   5   2 63.2784 4.10417   3
   3   5   2 56.3786 4.66547   1
   3   5   2 58.9538 3.42485   4
   3   5   2 58.3129 4.07604   2
  -3   5  -2 61.0624 3.57000   4
  -3   5  -2 64.9196 3.46249   3
   3   5   2 62.1532 4.38615   1
  -3   5  -2 52.5149 5.07128   5
   3   5   2 67.7282 4.41073   5
   5  -5   2 329.512 22.2083   1
   5  -5   2 323.610 15.5543   5
  -5  -5  -2 334.401 13.3487   4
  -5  -5  -2 348.154 15.2154   2
  -5  -5  -2 338.466 14.8885   3
  -5   5  -2 339.382 14.3722   3
   5   5   2 354.508 15.1993   5
  -5   5  -2 345.973 13.8705   4
  -5   5  -2 354.211 15.2304   2
   7  -5   2 63.2451 11.8753   1
  -7  -5  -2 69.1560 5.34381   3
  -7  -5  -2 67.7196 5.43172   2
   7  -5   2 62.2117 6.87094   5
  -7   5  -2 65.6773 5.33674   2
  -7   5  -2 65.9094 4.98340   3
   7   5   2 73.2231 6.38332   5
  -9  -5  -2 114.076 7.67269   2
   9  -5   2 101.739 9.15290   5
  -9   5  -2 112.343 7.66109   2
  -9   5  -2 107.461 7.04045   3
 -13   5  -2 8.84264 3.55197   3
  13   5   2 -5.6330 4.82736   5
 -10  -6   2 105.300 5.96207   2
 -10  -6   2 109.076 8.21194   4
 -10  -6   2 110.905 7.94247   3
  10  -6  -2 76.2942 12.6033   1
 -10  -6   2 101.150 7.84750   1
 -10   6   2 99.2110 8.78464   3
  10   6  -2 95.2767 8.51542   5
 -10   6   2 100.373 6.22112   2
 -10   6   2 99.9952 7.42155   4
 -10   6   2 101.321 7.53145   5
  -8  -6   2 21.7710 4.21544   4
  -8  -6   2 26.0624 4.26151   1
   8  -6  -2 22.3867 5.96546   1
   8  -6  -2 25.7741 3.78857   5
  -8  -6   2 20.2297 3.84792   3
  -8   6   2 28.3459 4.37343   5
   8   6  -2 24.9698 3.84030   2
  -8   6   2 28.5133 4.10933   3
   8   6  -2 27.2415 4.79322   5
  -8   6   2 24.3171 3.76965   4
  -8   6   2 21.8280 2.98410   2
   6  -6  -2 12.8529 2.12776   2
  -6  -6   2 9.27511 2.59142   1
   6  -6  -2 15.8179 2.58398   5
  -6  -6   2 20.4636 3.95453   4
   6  -6  -2 13.9623 4.18634   1
  -6  -6   2 17.0866 3.56654   1
  -6  -6   2 15.9434 2.98778   5
  -6  -6   2 15.5997 3.27374   3
   6   6  -2 15.7523 1.98723   2
  -6   6   2 17.5901 3.20142   5
   6   6  -2 18.5248 3.72149   5
  -6   6   2 16.3972 2.28601   2
  -6   6   2 21.8513 3.19502   4
  -6   6   2 14.4972 2.48870   3
   4  -6  -2 10.6958 1.65933   2
  -4  -6   2 12.1506 2.04567   3
  -4  -6   2 8.79410 2.31827   5
  -4  -6   2 11.5271 2.74058   4
   4  -6  -2 12.5772 3.36931   1
  -4  -6   2 9.75217 2.30531   1
   4   6  -2 10.8013 2.52138   4
  -4   6   2 10.3928 1.87117   2
  -4   6   2 10.4173 2.60045   1
  -4   6   2 12.0319 2.41506   5
   4   6  -2 11.8449 3.04539   5
  -4   6   2 14.2399 2.18456   4
   4   6  -2 7.22193 2.04175   1
  -4   6   2 11.9904 2.02372   3
   4   6  -2 13.0015 1.49870   2
   4   6  -2 13.7000 1.62240   2
   4   6  -2 9.85365 1.96430   3
  -2  -6   2 27.0358 2.02396   2
  -2  -6   2 30.4792 3.53957   4
  -2  -6   2 25.5452 4.22094   1
  -2  -6   2 25.3491 3.97868   5
  -2  -6   2 23.2661 3.53873   5
  -2  -6   2 25.7030 2.18582   3
   2  -6  -2 24.1094 3.51733   1
   2   6  -2 23.9076 2.15675   3
  -2   6   2 27.0703 2.54901   3
   2   6  -2 23.6032 2.13987   2
  -2   6   2 23.4392 2.63641   3
   2   6  -2 31.2714 3.80960   4
  -2   6   2 22.3695 2.37093   2
  -2   6   2 28.7696 2.62012   4
   2   6  -2 27.3727 4.12689   5
  -2   6   2 24.8546 3.74511   1
  -2   6   2 26.7210 2.36356   2
   2   6  -2 22.9209 4.00155   1
   0  -6  -2 5.06748 1.37429   4
   0  -6   2 4.82732 2.19607   1
   0  -6   2 5.20286 2.39367   5
   0  -6   2 6.90997 2.59456   5
   0  -6   2 6.34884 1.94325   4
   0  -6  -2 7.60579 1.68297   3
   0  -6   2 3.90989 1.40335   2
   0   6  -2 5.37160 2.56109   5
   0   6   2 7.32253 1.66612   2
   0   6   2 6.81994 1.65450   3
   0   6   2 3.32993 1.64733   1
   0   6  -2 2.82421 1.63451   1
   0   6  -2 5.91856 1.54034   2
   0   6   2 6.40010 1.56585   4
   0   6  -2 6.42806 2.10384   4
  -2  -6  -2 4.76707 1.82591   2
   2  -6   2 4.91090 1.43809   4
   2  -6   2 4.08673 2.06701   5
  -2  -6  -2 5.57195 1.28945   4
   2  -6   2 5.95602 1.94072   2
   2  -6   2 8.42220 3.00441   1
  -2  -6  -2 3.99304 1.67516   3
  -2   6  -2 7.08044 1.90212   2
  -2   6  -2 6.23284 1.77652   4
   2   6   2 5.41515 1.76695   2
  -2   6  -2 2.66094 1.81464   1
   2   6   2 2.66241 1.37395   1
  -2   6  -2 4.47995 2.36720   5
  -2   6  -2 5.29327 1.16301   3
   2   6   2 6.07719 1.55123   4
   2   6   2 3.21094 1.61465   3
  -4  -6  -2 14.3519 2.60248   3
  -4  -6  -2 13.2897 1.62382   4
   4  -6   2 11.7133 3.11625   5
   4  -6   2 14.6952 8.76005   1
  -4  -6  -2 10.8200 2.48030   2
   4  -6   2 11.1707 1.76152   3
   4  -6   2 13.4404 1.57501   4
   4   6   2 8.46050 2.16656   3
  -4   6  -2 10.2523 1.84285   4
  -4   6  -2 13.9741 2.67132   2
   4   6   2 10.1264 1.96064   4
  -4   6  -2 11.2619 2.84287   5
   4   6   2 14.7907 2.83310   5
  -4   6  -2 13.7438 2.04818   3
  -6  -6  -2 111.232 7.03571   3
   6  -6   2 136.467 10.8523   5
  -6  -6  -2 119.886 7.26246   2
   6  -6   2 118.657 13.3632   1
  -6  -6  -2 119.606 5.37965   4
   6   6   2 127.728 7.76007   5
  -6   6  -2 118.326 7.18169   2
  -6   6  -2 115.855 5.73391   4
  -6   6  -2 123.986 5.46127   4
  -6   6  -2 123.448 6.61842   3
   6   6   2 112.746 5.65137   4
   8  -6   2 33.0274 5.68267   5
   8  -6   2 24.7970 6.06518   1
  -8  -6  -2 32.9824 5.05153   2
  -8  -6  -2 28.1513 4.06630   3
   8   6   2 28.3146 4.89478   5
  -8   6  -2 32.2272 4.14529   3
  -8   6  -2 33.5514 5.78910   2
 -15  -7   2 108.020 9.86193   4
 -15   7   2 111.495 10.5558   4
 -15   7   2 121.057 7.99636   2
 -11  -7   2 112.853 9.87070   4
 -11  -7   2 113.901 8.12724   3
 -11  -7   2 118.539 6.84807   2
 -11  -7   2 107.212 8.05480   1
 -11   7   2 108.516 7.92860   3
 -11   7   2 118.072 7.14643   2
  11   7  -2 105.825 9.55804   5
 -11   7   2 113.592 11.1395   4
  -9  -7   2 20.6341 4.09991   1
  -9  -7   2 21.9293 4.41241   4
   9  -7  -2 15.8876 6.11790   1
  -9  -7   2 20.9262 2.92573   2
   9  -7  -2 23.4185 4.12713   5
  -9  -7   2 23.8844 3.73938   3
   9   7  -2 27.1953 4.97468   5
  -9   7   2 28.8356 3.64208   2
  -9   7   2 30.3862 4.56666   5
  -9   7   2 21.6671 3.77903   4
  -9   7   2 28.7582 4.23951   3
  -7  -7   2 240.021 11.8096   5
  -7  -7   2 246.761 12.5541   4
  -7  -7   2 246.070 11.5125   3
   7  -7  -2 229.306 15.6874   1
  -7  -7   2 236.445 12.8608   1
   7  -7  -2 216.868 11.1046   5
   7  -7  -2 226.260 10.6651   2
  -7   7   2 230.386 11.5766   5
   7   7  -2 253.934 12.8666   5
  -7   7   2 244.646 11.6374   4
   7   7  -2 236.813 10.3426   2
  -7   7   2 245.832 11.5186   3
  -7   7   2 251.617 10.9798   2
   5  -7  -2 1.71701 1.36815   2
   5  -7  -2 -1.2260 2.46663   1
  -5  -7   2 -0.7312 1.29158   1
  -5  -7   2 4.53139 2.65430   4
  -5  -7   2 3.30007 1.87384   5
  -5  -7   2 1.46944 1.72817   3
  -5   7   2 1.97335 2.18982   5
   5   7  -2 4.12266 1.43835   2
   5   7  -2 1.24174 1.18616   2
   5   7  -2 1.83157 2.44607   5
  -5   7   2 1.68075 1.39713   2
   5   7  -2 1.18531 1.88181   3
  -5   7   2 1.83308 1.61617   4
  -3  -7   2 253.442 11.7380   4
  -3  -7   2 241.021 10.4395   3
  -3  -7   2 244.792 11.6497   5
  -3  -7   2 254.069 12.4444   5
   3  -7  -2 236.443 13.4181   1
  -3  -7   2 255.887 13.0984   1
   3   7  -2 242.223 10.4132   3
   3   7  -2 245.242 12.1425   5
   3   7  -2 262.145 13.0412   1
   3   7  -2 255.582 10.1337   2
   3   7  -2 236.183 11.6009   4
  -3   7   2 252.234 10.8000   3
  -3   7   2 227.022 12.7358   1
  -3   7   2 240.999 10.5143   2
  -3   7   2 233.860 10.6203   4
  -1  -7   2 697.500 26.6290   2
  -1  -7   2 696.465 28.2900   5
  -1  -7   2 655.875 28.2286   5
   1  -7  -2 696.829 26.8109   4
   1  -7  -2 702.406 29.0167   1
  -1  -7   2 694.070 26.3122   3
  -1  -7   2 687.425 27.4628   4
  -1  -7   2 709.816 29.8531   1
  -1   7   2 678.951 26.9442   2
  -1   7   2 663.633 26.9426   3
   1   7  -2 663.218 27.5641   4
   1   7  -2 693.101 29.6476   1
  -1   7   2 642.774 28.1347   1
   1   7  -2 698.676 26.6944   2
   1   7  -2 661.861 26.3063   3
   1   7  -2 728.332 28.4638   5
  -1   7   2 684.126 26.7954   4
  -1  -7  -2 35.8731 3.32918   2
   1  -7   2 39.5696 4.48012   5
   1  -7   2 43.1879 4.21882   5
   1  -7   2 44.4535 3.19519   2
  -1  -7  -2 44.9692 2.88298   4
   1  -7   2 56.7297 7.04681   1
  -1  -7  -2 43.4994 3.32103   3
   1  -7   2 43.9849 3.32048   4
  -1   7  -2 40.6881 3.20152   2
  -1   7  -2 41.8837 4.53836   5
  -1   7  -2 42.3891 2.52435   3
   1   7   2 41.3733 3.08040   4
  -1   7  -2 38.1119 2.38032   3
   1   7   2 41.0349 3.42212   2
  -1   7  -2 40.9103 3.61852   4
   1   7   2 35.1221 3.70223   1
  -1   7  -2 38.8115 4.94506   1
   1   7   2 31.1654 3.13566   3
   3  -7   2 288.276 13.8514   5
  -3  -7  -2 307.511 13.2329   3
  -3  -7  -2 299.254 13.9895   2
   3  -7   2 307.042 12.4605   4
  -3  -7  -2 315.318 12.4198   4
  -3   7  -2 306.309 13.4479   2
  -3   7  -2 311.162 12.4793   3
  -3   7  -2 293.376 12.8724   4
   3   7   2 298.576 12.7341   4
   3   7   2 337.482 13.1373   5
  -3   7  -2 300.678 14.3016   5
   3   7   2 281.768 13.1499   3
  -5  -7  -2 51.5728 3.11554   4
   5  -7   2 65.9900 12.3315   1
   5  -7   2 48.3295 3.40343   3
  -5  -7  -2 41.2961 4.23189   3
  -5  -7  -2 49.2084 4.36302   2
   5  -7   2 42.0925 5.36097   5
   5  -7   2 49.9496 2.99748   4
  -5   7  -2 52.8816 4.39753   2
  -5   7  -2 53.0675 3.55224   4
   5   7   2 63.0578 5.02203   5
   5   7   2 44.7922 3.70532   4
  -5   7  -2 50.1493 3.72989   3
   7  -7   2 128.396 14.4407   1
   7  -7   2 134.889 9.21227   5
  -7  -7  -2 130.284 6.09508   4
  -7  -7  -2 134.488 8.10687   2
  -7  -7  -2 144.282 8.20990   3
   7   7   2 137.579 6.41644   4
  -7   7  -2 144.624 6.28580   4
  -7   7  -2 119.397 6.43077   4
  -7   7  -2 145.320 7.61508   3
  -7   7  -2 137.233 8.13097   2
   7   7   2 135.115 8.51915   5
  -9  -7  -2 25.5048 4.64268   3
  -9  -7  -2 30.9091 5.12367   2
   9  -7   2 32.1617 6.08612   5
   9   7   2 25.4386 4.98882   5
  -9   7  -2 24.2221 3.96649   2
  -9   7  -2 24.1858 3.87379   3
  11  -7   2 162.195 12.8136   5
 -11  -7  -2 183.059 11.0443   3
 -11  -7  -2 190.430 11.5617   2
  11   7   2 181.361 12.0733   5
 -11   7  -2 169.391 10.1723   3
 -11   7  -2 180.525 14.9353   2
 -13   7  -2 -1.8393 5.63862   3
  10  -8  -2 1.10641 4.90350   1
 -10  -8   2 4.00531 1.94220   1
 -10  -8   2 1.85081 2.57860   3
 -10  -8   2 7.62657 2.44485   2
  10  -8  -2 6.49500 3.44886   5
 -10  -8   2 3.99384 3.05061   4
 -10   8   2 7.94710 3.04617   3
  10   8  -2 9.68365 4.13181   5
 -10   8   2 4.98903 2.34593   2
 -10   8   2 6.95985 3.10744   4
  -8  -8   2 1.15235 1.52809   1
   8  -8  -2 -3.2853 3.04713   1
  -8  -8   2 1.79315 2.10944   3
  -8  -8   2 1.33361 2.69805   4
   8  -8  -2 3.19508 2.59974   5
  -8   8   2 3.16245 2.55487   5
   8   8  -2 1.68409 1.70104   2
  -8   8   2 2.24067 1.86372   2
  -8   8   2 2.83583 2.23267   4
  -8   8   2 5.95084 2.89988   3
   8   8  -2 1.73793 3.38935   5
  -6  -8   2 304.291 13.4900   3
   6  -8  -2 282.927 12.8853   5
  -6  -8   2 314.408 14.0015   5
  -6  -8   2 311.551 15.2150   1
   6  -8  -2 280.538 12.7765   2
  -6  -8   2 314.930 14.7022   4
   6  -8  -2 288.794 17.1069   1
   6   8  -2 297.775 14.8236   5
   6   8  -2 304.523 12.5545   2
  -6   8   2 285.613 13.4696   5
  -6   8   2 299.100 13.0585   2
  -6   8   2 296.762 13.4950   3
  -6   8   2 294.459 13.5503   4
  -4  -8   2 840.693 35.1629   1
   4  -8  -2 888.611 37.1400   1
  -4  -8   2 830.527 32.6443   3
   4  -8  -2 770.629 32.3328   2
  -4  -8   2 865.164 33.6275   5
  -4  -8   2 829.141 37.6162   4
  -4   8   2 802.404 32.7617   3
   4   8  -2 825.549 32.5265   3
  -4   8   2 771.115 32.3403   5
   4   8  -2 897.474 35.2364   1
   4   8  -2 825.184 32.0590   2
   4   8  -2 862.387 32.0643   2
   4   8  -2 835.969 34.2834   5
  -4   8   2 797.530 32.5388   2
  -2  -8   2 1304.59 51.4802   4
  -2  -8   2 1333.11 53.6570   1
  -2  -8   2 1269.15 51.9768   5
  -2  -8   2 1342.89 52.4395   5
   2  -8  -2 1366.22 53.2328   1
   2  -8  -2 1294.93 50.7259   4
  -2  -8   2 1360.55 50.4123   3
  -2   8   2 1312.36 50.7234   2
   2   8  -2 1412.01 50.5194   2
   2   8  -2 1291.25 51.6355   4
  -2   8   2 1203.35 54.1884   1
  -2   8   2 1234.91 50.8064   3
  -2   8   2 1368.11 50.9053   3
   2   8  -2 1366.36 52.3908   5
   2   8  -2 1335.88 50.3985   3
   2   8  -2 1419.18 55.3586   1
  -2   8   2 1288.77 50.7162   4
   0  -8   2 215.838 9.76358   4
   0  -8   2 205.463 11.0139   5
   0  -8   2 203.801 10.4867   5
   0  -8   2 206.189 9.28779   2
   0  -8  -2 213.124 9.58914   3
   0  -8   2 222.258 12.9608   1
   0  -8  -2 213.631 11.1399   1
   0  -8  -2 215.927 9.23136   4
   0   8  -2 215.460 9.40082   2
   0   8  -2 201.050 11.9748   1
   0   8   2 213.260 9.39001   4
   0   8   2 210.850 9.75520   2
   0   8   2 206.875 10.8212   1
   0   8  -2 209.765 10.0495   4
   0   8  -2 213.944 8.82937   3
   0   8  -2 212.211 10.9698   5
  -2  -8  -2 12.5065 2.55628   2
   2  -8   2 10.9021 2.27528   2
   2  -8   2 10.1934 4.74002   1
  -2  -8  -2 9.75736 2.26630   3
   2  -8   2 8.89150 1.85760   4
  -2  -8  -2 11.8125 1.84027   4
   2  -8   2 7.25433 2.56243   5
  -2   8  -2 9.84884 2.94265   5
  -2   8  -2 11.1289 2.13091   2
   2   8   2 7.29322 1.93146   1
  -2   8  -2 10.9128 2.27157   4
   2   8   2 16.3665 3.10995   2
   2   8   2 7.88004 2.04098   4
  -2   8  -2 11.5888 1.62952   3
   2   8   2 8.33120 2.12234   3
  -2   8  -2 8.21880 1.56057   3
   2   8   2 5.94058 1.54290   1
   4  -8   2 54.0148 5.47134   5
  -4  -8  -2 57.4549 4.65647   2
   4  -8   2 60.0121 3.60883   4
   4  -8   2 76.7064 11.5856   1
  -4  -8  -2 64.0801 3.72020   4
  -4  -8  -2 60.6243 4.54819   3
   4   8   2 59.2011 4.24616   4
  -4   8  -2 62.9005 3.83467   3
  -4   8  -2 56.5932 5.53052   5
  -4   8  -2 60.3591 4.16448   4
   4   8   2 69.0219 4.78615   5
  -4   8  -2 59.1327 4.62336   2
  -6  -8  -2 0.79333 2.36852   3
  -6  -8  -2 3.53161 2.28244   2
  -6  -8  -2 3.21463 1.46719   4
   6  -8   2 0.98111 4.90387   1
   6  -8   2 1.16046 3.25602   5
  -6   8  -2 2.10219 1.84806   4
   6   8   2 0.64004 2.05386   4
  -6   8  -2 1.51886 2.14056   2
   6   8   2 0.87676 2.47922   5
  -6   8  -2 0.80260 1.73427   3
   8  -8   2 50.1845 6.88831   5
  -8  -8  -2 55.8906 5.40355   3
   8  -8   2 68.1509 12.2275   1
  -8  -8  -2 55.8126 3.39700   4
  -8  -8  -2 55.6874 5.32456   2
  -8   8  -2 47.9033 4.60462   3
  -8   8  -2 58.4232 5.42711   2
  -8   8  -2 55.3285 3.60038   4
  -8   8  -2 54.2256 4.21962   4
 -10  -8  -2 84.2017 7.03194   3
 -10  -8  -2 81.6105 6.85276   2
  10  -8   2 85.0705 9.71278   5
  10   8   2 76.4064 7.80834   5
 -10   8  -2 95.7200 6.75831   3
 -10   8  -2 90.5849 7.07369   2
 -15   9   2 6.45051 3.78575   2
 -13  -9   2 151.230 10.5486   4
 -13  -9   2 138.500 10.0147   3
 -13   9   2 153.443 9.14296   2
  13   9  -2 142.291 13.0933   5
 -13   9   2 146.905 10.4343   4
 -13   9   2 165.309 10.6499   3
 -11  -9   2 6.81149 3.05071   3
 -11  -9   2 15.3561 4.31189   4
 -11   9   2 10.3543 3.60188   3
  11   9  -2 9.88478 4.56656   5
 -11   9   2 8.60762 3.08688   2
 -11   9   2 9.20260 3.71495   4
  -9  -9   2 368.498 18.0437   4
   9  -9  -2 357.648 21.7330   1
  -9  -9   2 354.761 17.7044   1
  -9  -9   2 389.984 17.3480   3
   9  -9  -2 350.957 16.9307   5
  -9   9   2 390.660 16.5920   2
  -9   9   2 353.939 17.0673   5
  -9   9   2 375.603 17.3450   4
  -9   9   2 370.215 17.1783   3
   9   9  -2 373.094 19.2230   5
  -7  -9   2 45.5303 5.36611   4
   7  -9  -2 49.9721 7.05359   1
   7  -9  -2 40.7015 4.22837   5
  -7  -9   2 46.8080 4.54175   3
  -7  -9   2 41.0519 5.01651   1
  -7   9   2 47.1001 4.47054   3
  -7   9   2 41.2324 4.32863   4
   7   9  -2 48.9014 6.00644   5
  -7   9   2 40.1036 3.84935   2
   7   9  -2 57.7641 3.86962   2
  -7   9   2 44.2850 4.70799   5
  -5  -9   2 824.587 32.8004   3
  -5  -9   2 850.592 35.1060   1
  -5  -9   2 846.255 33.4308   5
   5  -9  -2 756.938 32.2631   2
  -5  -9   2 829.299 33.8816   4
   5  -9  -2 832.700 36.6701   1
  -5   9   2 810.874 32.6351   2
  -5   9   2 758.648 32.4615   5
  -5   9   2 816.609 32.8725   3
   5   9  -2 870.365 32.0285   2
   5   9  -2 825.971 32.8588   3
   5   9  -2 817.836 34.4011   5
   5   9  -2 859.377 36.5391   1
   5   9  -2 829.423 32.0228   2
   3  -9  -2 247.488 14.2402   1
  -3  -9   2 256.377 12.2673   5
  -3  -9   2 255.376 10.9785   3
  -3  -9   2 268.500 13.8462   1
  -3  -9   2 245.372 12.9146   5
   3   9  -2 256.888 12.8996   5
   3   9  -2 263.741 10.7501   2
  -3   9   2 258.059 11.2919   3
  -3   9   2 244.298 11.0821   2
   3   9  -2 246.604 15.1687   1
   3   9  -2 262.207 10.9813   3
  -3   9   2 221.484 13.6996   1
  -3   9   2 254.960 12.0950   3
  -1  -9   2 4.21459 1.42878   3
  -1  -9   2 6.45404 2.68700   1
  -1  -9   2 6.77629 2.22244   4
   1  -9  -2 2.58314 1.99692   1
  -1  -9   2 4.69948 1.57304   2
  -1  -9   2 2.00250 2.22129   5
  -1  -9   2 2.32172 2.46593   5
   1   9  -2 1.41034 1.55077   1
  -1   9   2 3.84257 1.76795   3
  -1   9   2 1.95933 1.71116   2
   1   9  -2 4.34259 1.46828   3
   1   9  -2 4.62406 2.32569   4
   1   9  -2 1.96079 2.64587   5
  -1   9   2 3.23983 1.68421   4
  -1   9   2 3.02641 1.53758   2
  -1   9   2 2.50904 2.27069   1
   1   9  -2 4.61647 1.60603   2
   1  -9   2 914.988 39.5378   5
   1  -9   2 980.189 38.9361   5
   1  -9   2 1111.96 46.2404   1
  -1  -9  -2 1009.96 38.2453   3
  -1  -9  -2 966.785 39.3921   1
  -1  -9  -2 1024.69 37.7438   4
   1  -9   2 950.406 37.9706   2
   1  -9   2 1018.18 38.0669   4
   1   9   2 973.543 37.9183   4
   1   9   2 938.468 38.8296   1
  -1   9  -2 1005.92 37.2167   3
  -1   9  -2 982.882 37.3090   3
  -1   9  -2 925.212 38.3533   4
  -1   9  -2 944.583 39.5024   5
   1   9   2 921.720 38.0590   3
   1   9   2 923.757 38.1077   2
  -1   9  -2 973.346 38.0776   2
   3  -9   2 4.42699 4.41196   1
   3  -9   2 0.40979 1.32163   4
  -3  -9  -2 -0.5183 1.46064   2
   3  -9   2 -1.9856 2.10673   5
  -3  -9  -2 0.65571 1.68893   3
  -3  -9  -2 0.18738 1.25301   4
  -3   9  -2 0.74016 1.62224   2
  -3   9  -2 0.10595 1.64889   4
   3   9   2 1.16846 1.68328   4
  -3   9  -2 -2.4878 2.20470   5
  -3   9  -2 -1.5266 1.08624   3
  -5  -9  -2 418.514 17.2251   4
  -5  -9  -2 420.081 18.6571   2
  -5  -9  -2 430.866 18.5321   3
   5  -9   2 450.872 24.1619   1
   5  -9   2 417.846 19.1593   5
   5  -9   2 425.025 17.0825   4
   5   9   2 432.765 18.3563   5
   5   9   2 411.065 17.8434   4
  -5   9  -2 401.920 17.6861   4
  -5   9  -2 434.881 18.7007   2
  -5   9  -2 425.874 17.6089   3
  -7  -9  -2 -1.6888 2.25645   2
  -7  -9  -2 -0.9033 1.87346   3
  -7  -9  -2 5.60963 1.61540   4
   7  -9   2 0.17711 4.89526   1
   7  -9   2 -0.1035 3.40628   5
  -7   9  -2 1.82662 2.04316   3
   7   9   2 -0.0472 2.51184   5
  -7   9  -2 2.31878 1.89488   4
   7   9   2 6.45634 2.35401   4
  -7   9  -2 0.73727 1.91452   2
  -9  -9  -2 67.0963 6.62655   3
  -9  -9  -2 85.1234 6.79687   2
  -9  -9  -2 83.5846 4.40773   4
   9  -9   2 76.5269 8.59275   5
  -9   9  -2 81.3941 6.73203   2
  -9   9  -2 80.7432 4.80764   4
  -9   9  -2 84.0719 6.06411   3
   9   9   2 86.7959 7.77503   5
  13  -9   2 3941.86 147.257   1
  10 -10  -2 30.9383 5.57818   5
 -10 -10   2 30.3043 4.53133   3
  10 -10  -2 34.6412 7.67918   1
 -10 -10   2 31.5852 5.66781   4
  10  10  -2 26.9639 5.92408   5
 -10  10   2 35.3537 4.36290   2
 -10  10   2 27.0939 4.28855   3
 -10  10   2 34.7636 5.13540   4
  -8 -10   2 39.3577 4.63673   3
   8 -10  -2 28.2544 4.16924   5
  -8 -10   2 35.9195 4.91066   1
   8 -10  -2 37.9397 7.31071   1
  -8 -10   2 39.0174 5.36141   4
  -8  10   2 35.6712 3.94017   2
  -8  10   2 44.8480 5.17452   3
  -8  10   2 33.8100 4.26487   4
   8  10  -2 35.0456 9.43333   5
  -8  10   2 37.1869 4.41018   5
  -6 -10   2 377.403 16.9746   4
  -6 -10   2 347.418 15.7064   3
   6 -10  -2 346.578 20.4391   1
  -6 -10   2 362.840 17.5276   1
   6  10  -2 355.018 17.5004   5
   6  10  -2 372.912 14.8590   2
  -6  10   2 324.049 15.4240   5
   6  10  -2 356.256 14.8719   2
  -6  10   2 347.997 15.7739   3
  -6  10   2 347.276 15.4487   2
   4 -10  -2 62.3152 8.95350   1
  -4 -10   2 79.4413 5.04639   3
  -4 -10   2 86.2428 7.21909   1
  -4 -10   2 72.1964 6.69383   5
  -4 -10   2 81.2429 5.81138   5
  -4 -10   2 94.0887 6.31836   4
   4  10  -2 84.3749 4.51685   2
  -4  10   2 64.5602 5.68742   5
   4  10  -2 87.4288 6.99019   1
  -4  10   2 76.1349 4.95551   2
   4  10  -2 82.0026 4.97459   3
   4  10  -2 79.6349 4.63076   2
  -4  10   2 77.4504 5.19217   3
   4  10  -2 80.0325 6.84066   5
  -2 -10   2 510.799 23.6425   1
  -2 -10   2 525.676 24.6993   4
  -2 -10   2 477.183 21.6445   5
   2 -10  -2 494.634 23.0058   1
  -2 -10   2 518.785 20.0865   3
  -2 -10   2 486.990 21.9763   5
   2  10  -2 509.496 22.2241   5
   2  10  -2 501.180 20.1064   2
   2  10  -2 513.234 20.0462   3
   2  10  -2 512.290 23.3671   1
  -2  10   2 454.895 23.0364   1
  -2  10   2 493.269 20.4002   2
   0 -10  -2 18.5929 2.68404   3
   0 -10  -2 20.9277 2.63606   4
   0 -10   2 18.3567 2.52484   2
   0 -10   2 16.8733 3.33795   5
   0 -10   2 23.4378 4.02710   5
   0 -10   2 22.2513 3.12733   4
   0 -10  -2 18.5426 3.46702   1
   0  10  -2 20.4904 2.33267   3
   0  10   2 26.7137 4.12977   2
   0  10  -2 18.7366 3.86364   5
   0  10  -2 17.9629 3.13700   4
   0  10   2 27.4647 4.20003   3
   0  10   2 25.7160 3.08126   4
   0  10  -2 22.9110 2.78578   2
   0  10   2 14.5466 3.54695   1
   2 -10   2 205.806 9.62042   4
  -2 -10  -2 225.816 9.50509   4
  -2 -10  -2 201.536 9.95324   3
   2 -10   2 241.498 15.6550   1
   2 -10   2 201.779 10.6036   5
   2 -10   2 218.490 13.9663   5
  -2  10  -2 207.541 9.02299   3
  -2  10  -2 203.710 9.96981   2
  -2  10  -2 192.077 10.0342   4
   2  10   2 208.665 9.86658   4
  -2  10  -2 224.897 12.3864   5
  -2  10  -2 214.864 9.19936   3
   2  10   2 192.918 11.0874   1
  -4 -10  -2 101.666 5.54386   4
   4 -10   2 105.811 13.5101   1
  -4 -10  -2 100.734 6.44420   3
  -4 -10  -2 97.4633 6.50757   2
   4 -10   2 95.7697 7.06293   5
   4 -10   2 100.777 5.43963   4
   4  10   2 104.116 6.27516   5
  -4  10  -2 123.485 10.9827   5
  -4  10  -2 104.270 6.08356   4
  -4  10  -2 106.688 5.54464   3
  -4  10  -2 101.096 6.50701   2
   4  10   2 102.921 6.53524   4
  -6 -10  -2 141.302 8.46476   2
  -6 -10  -2 137.931 7.01014   4
  -6 -10  -2 138.288 8.33089   3
   6 -10   2 137.791 15.1444   1
   6 -10   2 146.960 9.44559   5
  -6  10  -2 154.566 8.60505   2
   6  10   2 142.912 8.06985   4
  -6  10  -2 139.318 7.60159   4
  -6  10  -2 135.580 7.48472   3
   6  10   2 151.711 8.70828   5
  -8 -10  -2 98.9146 5.30913   4
   8 -10   2 67.6116 13.6279   1
  -8 -10  -2 93.0493 7.36041   3
  -8 -10  -2 96.4728 7.12095   2
   8 -10   2 98.0765 8.88775   5
  -8  10  -2 87.9426 6.34074   4
  -8  10  -2 106.807 5.48079   4
  -8  10  -2 103.841 6.52575   3
  -8  10  -2 101.530 7.20522   2
   8  10   2 94.7406 6.30752   4
   8  10   2 95.1603 7.79795   5
  10 -10   2 -3.6875 5.22887   5
 -10 -10  -2 3.13959 3.09176   3
 -10 -10  -2 -1.2413 2.40283   2
 -10  10  -2 4.07150 2.60304   3
  10  10   2 1.88682 3.29786   5
 -10  10  -2 4.57617 2.73609   2
 -13 -11   2 1064.68 45.4501   4
 -13 -11   2 1027.08 45.5282   3
 -13  11   2 1101.19 48.7446   3
 -13  11   2 1086.36 44.1140   2
 -13  11   2 1125.00 45.8835   4
  13  11  -2 1033.81 48.1356   5
 -11 -11   2 49.9074 6.18264   3
 -11 -11   2 58.9307 7.35104   4
 -11  11   2 66.1092 6.21611   3
 -11  11   2 49.2667 6.08173   4
 -11  11   2 53.5022 5.52360   2
  11  11  -2 44.6852 7.87477   5
  -9 -11   2 678.040 28.9626   4
  -9 -11   2 665.440 31.0468   3
   9 -11  -2 703.518 33.5420   1
   9 -11  -2 612.099 27.2211   5
  -9 -11   2 624.709 27.9150   1
  -9  11   2 597.032 27.4360   5
  -9  11   2 650.394 27.2747   2
  -9  11   2 657.921 27.8773   3
  -9  11   2 642.350 27.8422   4
   9  11  -2 642.924 29.7867   5
   7 -11  -2 0.86534 3.32498   1
  -7 -11   2 3.06234 2.28457   3
  -7 -11   2 3.91268 2.19911   1
   7 -11  -2 3.04887 2.34653   5
  -7 -11   2 5.45983 3.07065   4
  -7  11   2 4.57391 2.34272   3
   7  11  -2 3.39593 3.45544   5
  -7  11   2 6.78053 2.22480   5
  -7  11   2 6.03782 2.31790   2
  -7  11   2 2.40245 2.12109   4
   7  11  -2 5.94451 2.13224   2
   5 -11  -2 3878.96 149.145   1
  -5 -11   2 3886.18 144.864   3
  -5 -11   2 3714.40 146.978   5
  -5 -11   2 3933.68 145.972   4
  -5 -11   2 3941.41 147.333   1
  -5  11   2 3746.82 144.907   3
  -5  11   2 3798.39 144.803   2
   5  11  -2 4024.87 144.154   2
   5  11  -2 3825.79 146.794   5
   5  11  -2 3970.36 147.275   1
   5  11  -2 3791.64 144.114   2
  -5  11   2 3428.72 144.673   5
  -3 -11   2 1479.95 58.0811   3
   3 -11  -2 1460.71 58.3211   4
  -3 -11   2 1430.84 60.1084   5
  -3 -11   2 1470.99 59.4257   5
  -3 -11   2 1528.00 59.2978   4
  -3 -11   2 1522.98 61.5641   1
   3 -11  -2 1548.11 61.8681   1
   3  11  -2 1569.30 61.5001   1
   3  11  -2 1529.32 60.3649   5
  -3  11   2 1535.17 58.5599   3
   3  11  -2 1572.07 58.0376   2
   3  11  -2 1526.58 58.1488   3
  -1 -11   2 30.6983 2.92902   3
  -1 -11   2 30.7926 4.47898   5
   1 -11  -2 32.7487 3.12941   4
  -1 -11   2 34.7962 3.10448   2
  -1 -11   2 33.4744 3.84355   4
  -1 -11   2 45.1330 9.25501   1
  -1 -11   2 29.9626 4.47238   5
   1 -11  -2 40.0833 5.21748   1
  -1  11   2 25.8692 4.51633   1
   1  11  -2 37.8553 3.13118   3
   1  11  -2 32.6061 4.93371   5
   1  11  -2 36.3935 3.30807   2
   1 -11   2 2333.73 92.5840   5
   1 -11   2 2293.65 93.5736   5
  -1 -11  -2 2500.92 91.5702   4
  -1 -11  -2 2460.74 93.1344   1
  -1 -11  -2 2418.79 92.0044   3
   1 -11   2 2447.94 91.8718   4
   1 -11   2 2517.51 96.1754   1
   1  11   2 2338.73 91.7844   4
  -1  11  -2 2452.68 93.7200   5
   1  11   2 2314.93 92.8828   1
  -1  11  -2 2537.67 91.0336   3
  -1  11  -2 2462.07 91.1246   3
  -1  11  -2 2271.99 92.2461   4
   3 -11   2 1.08227 1.60659   4
  -3 -11  -2 0.65295 1.89286   3
   3 -11   2 4.86679 5.36461   1
   3 -11   2 0.10681 2.34169   5
  -3 -11  -2 4.28460 1.78204   4
   3 -11   2 6.09620 3.08057   5
  -3  11  -2 1.28656 1.80856   2
  -3  11  -2 1.19475 1.81342   4
   3  11   2 4.45656 2.27926   4
  -3  11  -2 7.79308 3.42270   5
  -3  11  -2 4.68806 1.47850   3
   3  11   2 4.58980 1.96842   5
   5 -11   2 3008.51 110.848   4
   5 -11   2 2951.27 116.912   1
  -5 -11  -2 2997.40 112.594   2
  -5 -11  -2 2955.55 110.995   4
   5 -11   2 2924.16 112.725   5
  -5 -11  -2 2867.42 112.091   3
  -5  11  -2 3044.03 111.243   3
   5  11   2 2772.45 111.615   4
  -5  11  -2 3012.90 112.469   2
   5  11   2 2936.71 111.860   5
  -5  11  -2 2804.06 111.565   4
  -7 -11  -2 91.3148 8.91222   3
   7 -11   2 91.9309 13.1924   1
  -7 -11  -2 85.2067 6.64720   2
   7 -11   2 84.1661 10.4670   5
  -7 -11  -2 78.5072 5.01039   4
   7  11   2 90.0893 6.29611   4
   7  11   2 93.5079 7.18321   5
  -7  11  -2 79.6861 5.70887   3
  -7  11  -2 70.7656 7.45823   4
  -7  11  -2 71.9622 6.25710   2
  -9 -11  -2 296.053 12.6298   4
   9 -11   2 287.532 16.4327   5
  -9 -11  -2 288.958 15.0436   2
  -9 -11  -2 289.815 15.1576   3
   9  11   2 295.287 15.5333   5
  -9  11  -2 294.365 15.1494   2
 -14 -12   2 -4.3172 6.33273   4
 -14  12   2 2.18298 2.92540   2
 -14  12   2 1.80943 6.08365   4
 -12 -12   2 217.253 13.1465   4
 -12 -12   2 186.396 12.1872   3
 -12  12   2 199.046 12.3605   3
 -12  12   2 207.952 11.5062   2
 -12  12   2 205.586 12.4362   4
 -10 -12   2 78.6410 7.52673   4
 -10 -12   2 66.5705 6.65759   3
 -10  12   2 60.9850 6.16633   3
 -10  12   2 78.1550 6.74858   4
  10  12  -2 83.2908 9.13195   5
 -10  12   2 77.6705 9.29907   2
   8 -12  -2 67.5273 6.02295   5
   8 -12  -2 80.1188 15.1738   1
  -8 -12   2 85.4932 7.68322   1
  -8 -12   2 102.616 7.94046   4
  -8 -12   2 90.6527 6.67697   3
  -8  12   2 94.0929 6.69572   4
  -8  12   2 91.4551 8.19510   3
  -8  12   2 87.7224 6.17721   2
   8  12  -2 91.6609 8.74886   5
  -8  12   2 94.4652 6.22837   5
  -6 -12   2 508.071 21.2731   3
  -6 -12   2 499.015 22.2242   4
   6 -12  -2 482.445 26.5238   1
  -6 -12   2 515.961 23.3150   1
  -6 -12   2 474.818 23.2471   5
  -6  12   2 486.204 21.0141   2
   6  12  -2 492.105 24.2092   5
  -6  12   2 442.143 20.6534   5
   6  12  -2 543.132 21.1960   2
  -6  12   2 484.127 21.1790   3
  -4 -12   2 8.94452 3.13999   1
  -4 -12   2 6.35349 2.97271   4
   4 -12  -2 11.5891 5.48912   1
  -4 -12   2 10.5909 3.66487   5
  -4 -12   2 8.09571 2.26070   3
   4  12  -2 7.73624 2.54716   1
   4  12  -2 9.52008 2.17225   2
  -4  12   2 10.1135 2.17602   5
   4  12  -2 13.6269 3.91118   5
  -4  12   2 8.26592 2.46578   3
   4  12  -2 11.1696 2.28461   2
  -4  12   2 10.0596 2.51314   2
   2 -12  -2 4562.15 180.187   4
  -2 -12   2 4775.93 179.919   3
   2 -12  -2 5282.21 184.075   1
  -2 -12   2 4919.27 184.212   1
  -2 -12   2 4615.30 181.891   5
  -2 -12   2 4498.43 181.773   5
  -2 -12   2 4816.22 181.044   4
   2  12  -2 4767.47 179.949   3
   2  12  -2 4867.90 180.110   2
   2  12  -2 4887.47 182.396   5
  -2  12   2 4691.04 180.358   2
   0 -12  -2 2044.19 77.7116   3
   0 -12  -2 2041.17 77.3123   4
   0 -12   2 2064.97 81.6422   1
   0 -12   2 1953.48 79.2345   5
   0 -12   2 1997.02 78.5221   5
   0 -12  -2 2115.99 79.3934   1
   0 -12   2 2061.09 77.7916   4
   0  12  -2 2013.59 79.4996   5
   0  12  -2 2067.53 76.9515   3
   0  12  -2 2002.19 78.5922   2
   0  12   2 1893.83 79.2637   1
   0  12   2 2040.94 77.6285   2
   2 -12   2 110.927 6.21546   4
   2 -12   2 123.064 12.9361   1
   2 -12   2 105.852 7.22393   5
  -2 -12  -2 112.881 6.04199   4
  -2 -12  -2 117.103 6.63286   3
  -2  12  -2 93.5198 6.59681   3
  -2  12  -2 105.775 6.39431   2
  -2  12  -2 108.094 5.58460   3
  -2  12  -2 96.5319 8.02607   5
   2  12   2 102.886 8.99505   1
  -4 -12  -2 1246.46 48.3524   2
  -4 -12  -2 1212.77 47.0585   4
   4 -12   2 1149.85 48.2809   5
   4 -12   2 1203.11 52.9697   1
   4 -12   2 1208.99 46.8496   4
  -4 -12  -2 1162.08 47.8553   3
   4  12   2 1244.94 47.5621   5
  -4  12  -2 1229.25 46.8897   3
  -4  12  -2 1227.89 48.1031   2
   6 -12   2 44.6378 6.01704   5
  -6 -12  -2 38.6404 3.74038   4
  -6 -12  -2 43.1878 4.80819   3
  -6 -12  -2 36.7935 4.54543   2
   6 -12   2 45.6683 3.58513   4
   6 -12   2 29.7507 7.13891   1
  -6  12  -2 42.4265 3.88932   3
  -6  12  -2 40.9681 4.62241   2
   6  12   2 43.1209 5.10435   5
   8 -12   2 67.6105 8.03510   5
   8 -12   2 59.8943 11.8259   1
  -8 -12  -2 62.8242 6.11215   2
  -8 -12  -2 66.0726 6.17924   3
  -8 -12  -2 68.0128 4.62818   4
   8  12   2 65.2742 6.70396   5
  -8  12  -2 64.4367 6.08621   2
 -10 -12  -2 196.601 11.9616   3
  10 -12   2 154.595 14.2977   5
 -10  12  -2 169.346 9.98990   3
 -10  12  -2 186.597 11.4097   2
  10  12   2 178.032 11.7903   5
 -12  12  -2 515.584 23.7265   3
 -13 -13   2 115.576 9.65444   4
 -13  13   2 102.669 9.23526   4
 -13  13   2 113.577 9.72176   2
  13  13  -2 96.9579 13.4494   5
 -11 -13   2 68.5095 7.78888   4
 -11 -13   2 67.2926 6.76018   3
 -11  13   2 59.3673 6.38967   4
  11  13  -2 62.5344 9.18096   5
 -11  13   2 54.6416 6.28912   3
 -11  13   2 59.3579 5.77536   2
  -9 -13   2 2.23050 2.59920   3
  -9 -13   2 3.65681 3.85868   4
   9 -13  -2 5.23613 3.53035   1
  -9  13   2 1.43835 2.25123   2
  -9  13   2 0.35325 2.43405   3
   9  13  -2 1.94949 3.82416   5
  -9  13   2 3.19251 2.67406   4
  -7 -13   2 219.609 11.2964   3
  -7 -13   2 214.637 13.3463   5
  -7 -13   2 226.791 12.3945   4
   7 -13  -2 208.286 16.9267   1
  -7 -13   2 210.318 12.9567   1
   7  13  -2 212.027 13.3427   5
  -7  13   2 216.378 11.2196   3
   7  13  -2 213.512 10.1933   2
  -7  13   2 191.531 10.5315   5
  -7  13   2 210.728 10.8929   2
  -5 -13   2 269.695 13.6313   4
   5 -13  -2 250.309 18.0920   1
  -5 -13   2 266.173 12.6890   3
  -5 -13   2 280.048 15.6632   1
  -5 -13   2 254.925 14.6093   5
  -5  13   2 261.801 13.7748   5
  -5  13   2 255.853 12.5969   2
   5  13  -2 281.676 12.1180   2
   5  13  -2 293.280 16.4323   1
  -5  13   2 254.596 12.5977   3
  -3 -13   2 8.16083 3.65555   1
  -3 -13   2 4.58531 2.95833   5
   3 -13  -2 3.40715 1.71694   4
   3 -13  -2 0.58957 4.25865   1
  -3 -13   2 1.04367 2.25733   4
  -3 -13   2 2.12649 2.05737   3
   3  13  -2 4.48288 2.06555   2
   3  13  -2 3.10475 3.14500   5
  -3  13   2 3.11959 2.13634   3
  -3  13   2 1.21867 1.82644   2
  -1 -13   2 237.831 10.4380   3
  -1 -13   2 227.732 11.4054   4
  -1 -13   2 212.611 11.8785   5
   1 -13  -2 225.610 10.6904   4
  -1 -13   2 245.693 15.9861   1
   1  13  -2 230.480 10.4596   3
  -1  13   2 232.988 10.9718   2
   1  13  -2 226.779 10.7556   2
   1 -13   2 139.707 13.4324   1
  -1 -13  -2 113.185 6.53449   4
  -1 -13  -2 107.668 8.80562   1
  -1 -13  -2 114.559 7.04364   3
   1 -13   2 116.204 7.60364   5
   1 -13   2 122.672 7.02273   4
  -1  13  -2 122.444 6.10305   3
  -1  13  -2 123.608 6.33623   3
  -1  13  -2 121.515 6.96340   2
   1  13   2 122.714 11.4768   1
  -1  13  -2 133.171 10.5480   5
   3 -13   2 334.768 21.3498   1
   3 -13   2 326.138 14.3081   4
  -3 -13  -2 332.140 14.2882   4
  -3 -13  -2 313.892 14.9013   3
   3 -13   2 303.026 15.3887   5
  -3  13  -2 336.549 13.9381   3
  -3  13  -2 332.960 14.1036   3
  -3  13  -2 339.244 15.0878   2
  -3  13  -2 308.354 16.4498   5
  -5 -13  -2 195.345 10.9158   2
  -5 -13  -2 192.510 9.66071   4
  -5 -13  -2 205.084 10.8704   3
   5 -13   2 205.805 9.57649   4
   5 -13   2 203.121 11.4506   5
   5 -13   2 192.899 17.4431   1
   5  13   2 202.610 10.9009   5
  -5  13  -2 214.478 11.0559   2
  -5  13  -2 207.789 9.79471   3
  -7 -13  -2 31.4571 4.52148   3
  -7 -13  -2 32.2031 3.61713   4
   7 -13   2 19.6865 6.34834   1
  -7 -13  -2 29.1527 4.90491   2
   7 -13   2 35.7340 5.61865   5
  -7  13  -2 28.7903 3.96755   3
   7  13   2 31.9067 4.96506   5
  -7  13  -2 33.6490 4.96470   2
  -9 -13  -2 1.04181 2.66032   2
   9 -13   2 -4.9963 4.82472   5
  -9 -13  -2 -0.9088 2.80271   3
  -9 -13  -2 5.82726 2.24619   4
  -9  13  -2 1.84110 2.33847   3
   9  13   2 1.10865 3.28681   5
  -9  13  -2 0.83918 2.70383   2
  -9  13  -2 2.59803 2.09865   4
 -10 -14   2 5.68444 2.90844   3
 -10 -14   2 18.2356 4.77391   4
 -10  14   2 4.77967 3.17112   4
  10  14  -2 4.82220 4.82122   5
 -10  14   2 3.37302 2.88019   2
 -10  14   2 2.41054 2.81834   3
  10  14  -2 3.44454 2.55337   2
   8 -14  -2 78.4111 11.6435   1
  -8 -14   2 54.4039 6.70367   4
  -8 -14   2 54.8821 5.89573   3
  -8 -14   2 51.4991 7.55055   5
   8  14  -2 52.1527 4.78228   2
  -8  14   2 44.4429 4.93588   2
   8  14  -2 56.9638 8.10647   5
  -8  14   2 55.2078 5.55794   3
  -8  14   2 71.8336 5.28619   5
  -8  14   2 59.0390 5.55355   4
  -6 -14   2 12.9061 3.53808   3
  -6 -14   2 15.8092 4.51616   5
  -6 -14   2 7.44033 4.25128   1
  -6 -14   2 15.5848 3.96760   4
   6 -14  -2 21.8223 7.86914   1
  -6  14   2 13.3625 3.01154   2
   6  14  -2 12.0988 2.65582   2
   6  14  -2 18.3004 5.17263   5
  -6  14   2 18.0418 3.03638   5
  -6  14   2 15.0726 3.23573   3
  -4 -14   2 47.4754 5.30506   4
  -4 -14   2 45.0527 4.45775   3
  -4 -14   2 47.5053 8.69975   1
  -4 -14   2 46.2790 6.49486   5
   4 -14  -2 41.8168 4.06504   4
  -4  14   2 42.3528 4.27326   3
  -4  14   2 44.7092 4.07323   5
   4  14  -2 44.9498 3.95190   2
  -4  14   2 42.8329 4.28059   2
   4  14  -2 46.8763 6.77770   5
  -2 -14   2 18.1334 4.84170   1
  -2 -14   2 24.5831 3.22088   3
  -2 -14   2 21.5370 3.75581   4
   2 -14  -2 20.0742 3.06355   4
  -2 -14   2 21.1381 4.30570   5
   2 -14  -2 22.9430 6.11792   1
   2  14  -2 22.5552 3.18155   2
  -2  14   2 17.5191 2.93853   2
   2  14  -2 20.7091 4.81937   5
   0 -14   2 137.830 8.58247   5
   0 -14  -2 130.456 10.2433   1
   0 -14   2 139.216 8.00564   4
   0 -14  -2 139.550 7.45669   4
   0 -14   2 143.923 13.4458   1
   0  14  -2 147.565 9.89261   5
   0  14  -2 144.417 7.79820   2
   0  14  -2 134.706 7.26279   3
   0  14   2 150.191 7.96497   2
   0  14   2 130.524 12.2324   1
   2 -14   2 29.6732 3.72232   4
  -2 -14  -2 29.1398 4.10073   3
  -2 -14  -2 31.9365 4.22931   1
  -2 -14  -2 29.0624 3.47407   4
   2 -14   2 26.8107 6.70876   1
   2 -14   2 32.6043 4.52144   5
  -2  14  -2 29.4778 5.28561   5
  -2  14  -2 34.7960 3.10817   3
  -2  14  -2 36.9740 4.61798   2
   4 -14   2 12.9033 3.33387   5
  -4 -14  -2 8.14362 2.85687   3
   4 -14   2 8.31940 5.98231   1
  -4 -14  -2 7.75542 2.32209   4
   4 -14   2 9.62404 2.48001   4
  -4  14  -2 8.95861 2.83854   2
  -4  14  -2 11.5024 2.33376   3
   4  14   2 8.51004 3.17955   5
  -6 -14  -2 34.7226 4.89313   3
   6 -14   2 34.0412 3.48669   4
  -6 -14  -2 29.8637 3.53046   4
   6 -14   2 43.8345 6.07602   5
   6 -14   2 25.2910 6.96317   1
  -6  14  -2 35.8916 3.86963   3
  -6  14  -2 38.1980 5.00476   2
   6  14   2 36.3748 5.27081   5
   8 -14   2 6.24720 5.04283   5
   8 -14   2 18.7753 6.66910   1
  -8 -14  -2 16.4260 2.67293   4
  -8 -14  -2 14.4864 3.82393   3
  -8 -14  -2 9.64029 3.06315   2
  -8  14  -2 14.5438 3.44320   2
  -8  14  -2 11.1074 3.32755   3
   8  14   2 11.0189 3.73395   5
 -13  15   2 42.0848 8.94009   2
  -9 -15   2 43.1228 5.67816   3
  -9 -15   2 51.0107 6.77245   4
  -9 -15   2 43.4388 7.18233   5
  -9  15   2 52.8591 5.29396   2
   9  15  -2 39.6071 7.42603   5
  -9  15   2 37.9011 5.19113   3
   9  15  -2 48.8106 4.86989   2
  -9  15   2 42.5404 5.31730   4
  -7 -15   2 250.565 13.1703   4
  -7 -15   2 217.005 13.8473   5
  -7 -15   2 230.197 12.0332   3
  -7 -15   2 204.113 14.7124   1
   7 -15  -2 240.729 18.1382   1
  -7  15   2 220.818 11.6624   5
   7  15  -2 241.914 14.9184   5
  -7  15   2 223.101 11.9145   3
   7  15  -2 232.886 11.1301   2
  -7  15   2 217.063 11.7093   2
   5 -15  -2 90.7451 12.4380   1
  -5 -15   2 104.848 8.61797   5
  -5 -15   2 104.910 11.1205   1
  -5 -15   2 107.563 7.89065   4
  -5 -15   2 119.196 7.20813   3
   5  15  -2 108.325 6.51734   2
  -5  15   2 105.193 6.88148   3
  -5  15   2 111.859 7.01727   2
  -5  15   2 104.663 6.69726   5
   5  15  -2 104.481 9.36395   5
  -3 -15   2 -0.3426 1.86815   3
  -3 -15   2 1.72267 2.73699   5
   3 -15  -2 -5.5586 4.15000   1
  -3 -15   2 1.17479 2.32839   4
  -3 -15   2 4.77326 4.36588   1
   3 -15  -2 0.54066 1.58979   4
  -3  15   2 0.61163 1.95783   3
  -3  15   2 -0.5994 1.90359   2
   3  15  -2 -0.1694 1.75252   2
   3  15  -2 -0.7391 3.08016   5
  -3  15   2 1.69009 1.96184   5
  -1 -15   2 182.913 10.4936   5
  -1 -15   2 177.026 14.4666   1
   1 -15  -2 180.401 13.0422   1
  -1 -15   2 190.219 9.98076   4
   1 -15  -2 183.469 9.24049   4
  -1  15   2 179.173 9.54348   2
   1  15  -2 187.919 9.44125   2
  -1 -15  -2 138.888 7.87432   3
   1 -15   2 138.035 14.5860   1
   1 -15   2 126.374 7.54373   4
  -1 -15  -2 111.212 9.44305   1
   1 -15   2 136.913 8.39093   5
  -1 -15  -2 131.776 7.24205   4
   1  15   2 103.899 11.2406   1
   1  15   2 137.528 7.80693   2
  -1  15  -2 119.417 9.58319   5
  -1  15  -2 129.990 6.66640   3
  -1  15  -2 133.945 7.63613   2
   3 -15   2 154.127 9.18530   5
  -3 -15  -2 153.028 8.80957   3
   3 -15   2 142.666 15.2442   1
   3 -15   2 148.927 8.11482   4
  -3 -15  -2 146.054 8.07944   4
  -3  15  -2 151.985 7.67360   3
  -3  15  -2 154.741 8.81081   2
   3  15   2 155.084 9.13972   5
   5 -15   2 93.1565 7.38954   5
  -5 -15  -2 80.2799 6.56577   3
   5 -15   2 84.8781 5.63741   4
   5 -15   2 79.0600 14.1995   1
  -5 -15  -2 92.5407 5.95236   4
   5  15   2 91.7955 7.42529   5
  -5  15  -2 89.1604 5.70448   3
  -5  15  -2 90.0695 6.68903   2
   7 -15   2 85.5418 8.15684   5
  -7 -15  -2 67.9632 6.46829   3
  -7 -15  -2 77.2275 5.38642   4
   7 -15   2 79.2313 13.5561   1
   7  15   2 75.6363 7.38771   5
  -7  15  -2 75.4087 6.66705   2
  -7  15  -2 83.0572 5.80751   3
  -9 -15  -2 6.69130 3.46351   3
  -9 -15  -2 11.2241 3.02778   4
  -9  15  -2 1.88325 2.86060   3
  -9  15  -2 4.37442 2.91606   2
  -9  15  -2 10.9120 3.25709   4
 -11  15  -2 1.60706 3.33150   3
 -12 -16   2 7.97720 4.21490   4
 -12  16   2 7.36234 3.57404   4
  12  16  -2 3.58646 3.93690   2
  12  16  -2 18.6160 8.00822   5
 -12  16   2 19.4151 4.04941   2
 -10 -16   2 15.2049 4.43828   4
 -10 -16   2 14.6727 4.26769   3
 -10  16   2 13.1140 4.00619   4
  10  16  -2 19.5830 6.46475   5
 -10  16   2 10.2244 3.69141   3
  10  16  -2 12.4862 3.52478   2
  -8 -16   2 37.4872 6.95163   5
  -8 -16   2 33.6138 5.03624   3
  -8 -16   2 38.8644 5.78799   4
   8  16  -2 39.8041 4.51132   2
  -8  16   2 37.8525 4.58676   2
  -8  16   2 39.1021 5.09107   3
   8  16  -2 46.5613 8.05934   5
  -6 -16   2 240.131 13.1753   4
   6 -16  -2 248.863 18.5242   1
  -6 -16   2 225.045 15.3545   1
  -6 -16   2 242.162 12.3049   3
  -6 -16   2 225.677 13.9206   5
  -6  16   2 242.540 12.2780   3
   6  16  -2 245.294 11.6111   2
  -6  16   2 241.575 12.0816   5
   6  16  -2 250.419 15.1726   5
  -6  16   2 231.672 12.2236   2
   4 -16  -2 34.0441 3.95482   4
  -4 -16   2 42.7379 4.69558   3
  -4 -16   2 28.0390 5.89074   1
  -4 -16   2 51.5655 6.29195   4
   4 -16  -2 45.3602 9.42852   1
  -4 -16   2 38.3133 5.51883   5
  -4  16   2 38.2423 4.37494   2
  -4  16   2 40.5135 4.18315   5
   4  16  -2 38.1514 4.17334   2
  -4  16   2 42.9083 5.02550   3
   4  16  -2 38.3776 6.76202   5
  -2 -16   2 338.161 15.5205   4
   2 -16  -2 307.781 14.4763   4
   2 -16  -2 338.360 19.5840   1
  -2 -16   2 316.642 19.5970   1
  -2 -16   2 325.457 16.1004   5
  -2 -16   2 318.151 14.4107   3
   2  16  -2 336.570 17.4632   5
  -2  16   2 312.490 14.7789   5
   2  16  -2 323.796 14.6619   2
  -2  16   2 298.572 14.7394   2
   0 -16  -2 15.4647 3.05852   4
   0 -16   2 10.4703 3.21541   5
   0 -16   2 8.40329 5.38486   1
   0 -16  -2 7.16227 3.69281   1
   0 -16   2 13.3352 3.13008   4
   0  16  -2 13.2992 3.14433   2
   0  16   2 11.9721 3.17197   2
   0  16  -2 11.2055 4.36724   5
   2 -16   2 77.5759 13.0505   1
   2 -16   2 83.1936 6.49931   5
  -2 -16  -2 69.9562 8.00127   1
   2 -16   2 84.1447 5.96730   4
  -2 -16  -2 76.5936 6.00320   3
  -2 -16  -2 77.9129 5.50668   4
  -2  16  -2 84.8405 5.17071   3
   2  16   2 78.6574 6.11597   2
  -2  16  -2 84.1197 8.13908   5
  -2  16  -2 74.8229 5.91024   2
   4 -16   2 20.8468 3.29217   4
  -4 -16  -2 22.5407 3.50838   4
   4 -16   2 33.2591 4.77330   5
  -4 -16  -2 17.3914 3.71416   3
   4 -16   2 14.5528 6.28233   1
   4  16   2 23.5985 4.45059   5
  -4  16  -2 29.4639 3.53738   3
  -6 -16  -2 38.7124 5.02825   3
   6 -16   2 35.3727 3.90734   4
   6 -16   2 38.7439 5.70877   5
   6 -16   2 25.8941 7.09321   1
  -6 -16  -2 33.3400 3.86878   4
  -6  16  -2 41.7272 4.24117   3
  -6  16  -2 44.8700 5.02747   2
   6  16   2 43.4458 6.17638   5
   8 -16   2 84.7109 13.0518   1
  -8 -16  -2 56.9980 6.41325   3
  -8 -16  -2 56.5775 4.98959   4
  -8  16  -2 54.5165 5.87286   2
  -8  16  -2 58.6361 5.61172   3
   8  16   2 69.7353 7.79142   5
 -10  16  -2 -0.1354 2.90566   3
 -11 -17   2 7.68295 3.78808   3
 -11 -17   2 9.50510 4.26407   4
 -11  17   2 13.3462 4.00820   4
 -11  17   2 8.73085 3.60708   2
  11  17  -2 -2.2576 6.11255   5
  11  17  -2 3.58247 3.85972   2
  -9 -17   2 4.50257 3.19525   3
  -9 -17   2 0.72562 2.95856   4
  -9  17   2 3.56737 2.62085   3
   9  17  -2 2.37162 3.49566   2
  -9  17   2 5.35541 2.92100   4
  -9  17   2 2.60630 2.59229   2
   9  17  -2 2.23110 4.37631   5
  -7 -17   2 2.49750 3.55385   5
  -7 -17   2 -2.7106 2.57336   3
  -7 -17   2 2.63750 3.12806   4
  -7  17   2 0.25121 2.08113   3
   7  17  -2 2.15769 2.50356   2
   7  17  -2 -2.1691 3.73864   5
  -7  17   2 1.93926 2.31565   2
  -7  17   2 6.19494 2.17976   5
   5 -17  -2 16.2394 8.26236   1
  -5 -17   2 5.43761 2.80799   3
  -5 -17   2 -2.7073 4.06188   1
  -5 -17   2 6.07724 3.36500   4
  -5 -17   2 6.41447 3.42674   5
  -5  17   2 8.00425 2.86081   3
  -5  17   2 7.53075 2.73543   2
  -5  17   2 6.05320 4.43158   5
   5  17  -2 3.16865 2.24270   2
   5  17  -2 7.97692 4.53553   5
  -3 -17   2 -1.0501 4.53095   1
   3 -17  -2 3.73697 5.31967   1
   3 -17  -2 3.51823 1.99831   4
  -3 -17   2 2.47750 3.08623   5
  -3 -17   2 1.34162 2.66867   4
  -3 -17   2 0.65759 2.11983   3
   3  17  -2 5.22952 4.29775   5
   3  17  -2 5.60643 2.46474   2
  -3  17   2 2.61205 2.29927   3
  -3  17   2 0.94652 2.27236   5
  -3  17   2 2.80673 2.23712   2
  -1 -17   2 6.79861 2.91420   5
  -1 -17   2 13.4565 3.18072   4
  -1 -17   2 4.13928 5.26867   1
   1 -17  -2 11.4118 5.08822   1
   1 -17  -2 8.74459 2.39774   4
  -1  17   2 8.56617 2.64200   2
   1  17  -2 4.66176 2.57839   2
  -1 -17  -2 1.81408 2.02588   4
  -1 -17  -2 -0.6979 2.29984   1
   1 -17   2 2.36340 2.57087   5
   1 -17   2 1.52631 4.99215   1
  -1 -17  -2 2.01360 2.39044   3
   1 -17   2 0.08838 2.00188   4
   1  17   2 0.31804 2.38146   2
  -1  17  -2 -0.7519 2.01120   2
  -1  17  -2 4.93678 3.90881   5
  -1  17  -2 2.91980 1.78852   3
   3 -17   2 -1.2475 5.10551   1
   3 -17   2 7.18495 2.57416   5
  -3 -17  -2 4.28501 2.54441   3
  -3 -17  -2 4.89884 2.29199   4
   3 -17   2 2.19209 2.02744   4
  -3  17  -2 2.21661 1.89496   3
   3  17   2 0.50665 2.26822   2
   3  17   2 1.88060 3.08868   5
   5 -17   2 13.7385 3.66678   5
  -5 -17  -2 8.53301 3.12013   3
  -5 -17  -2 8.05839 2.67525   4
   5 -17   2 7.66132 5.90708   1
   5  17   2 9.89132 3.84763   5
  -5  17  -2 5.60352 2.79234   2
  -5  17  -2 2.54417 2.09733   3
   7 -17   2 10.6398 6.23410   1
   7 -17   2 14.3705 5.11261   5
  -7 -17  -2 9.06676 2.69319   4
   7 -17   2 10.0561 2.65569   4
  -7 -17  -2 9.25099 3.24486   3
  -7  17  -2 8.34305 3.00550   2
   7  17   2 12.5196 4.60527   5
  -7  17  -2 10.1506 2.89735   3
  12  18  -2 44.6170 10.9313   5
  -8 -18   2 127.718 13.5828   1
  -8 -18   2 160.078 9.97767   3
  -8 -18   2 144.783 10.3297   4
   8  18  -2 154.482 10.7741   2
  -8  18   2 155.244 9.76358   3
   8  18  -2 178.430 13.3557   5
  -8  18   2 159.673 9.73860   2
  -6 -18   2 26.9792 4.87733   4
  -6 -18   2 25.5776 4.57703   3
  -6 -18   2 22.1987 4.89246   5
   6  18  -2 30.5375 4.26638   2
  -6  18   2 17.3023 3.79628   2
   6  18  -2 26.0360 6.28154   5
  -6  18   2 30.1199 4.07750   5
  -6  18   2 26.1093 4.09981   3
   4 -18  -2 97.5525 15.5742   1
   4 -18  -2 82.6470 6.00061   4
  -4 -18   2 78.3620 6.19268   3
  -4 -18   2 71.2720 11.5510   1
  -4 -18   2 81.4822 7.30291   5
  -4 -18   2 78.4958 6.99707   4
   4  18  -2 78.0314 8.56239   5
  -4  18   2 83.3127 6.21626   3
  -4  18   2 79.7894 6.43943   5
   4  18  -2 80.9031 6.04959   2
  -2 -18   2 33.5065 7.16331   1
   2 -18  -2 71.3348 10.5962   1
  -2 -18   2 42.2400 5.40107   5
  -2 -18   2 48.1441 4.62570   3
   2  18  -2 50.3880 7.48471   5
  -2  18   2 48.6635 4.89662   2
   2  18  -2 49.2254 4.81596   2
   0 -18  -2 119.520 10.6105   1
   0 -18   2 107.330 7.58691   5
   0 -18   2 105.142 13.8931   1
   0 -18  -2 106.489 6.76737   4
   0 -18   2 102.471 7.26847   4
   0  18  -2 91.9687 9.18561   5
   0  18   2 102.491 8.27084   2
   0  18  -2 116.096 7.33456   2
   2 -18   2 30.9039 4.35291   4
  -2 -18  -2 30.2858 4.56087   3
   2 -18   2 20.2391 6.66102   1
  -2 -18  -2 31.2674 3.94043   4
   2 -18   2 42.4068 4.72852   5
  -2  18  -2 31.8089 3.85778   3
   2  18   2 31.4060 5.06945   2
   4 -18   2 123.244 8.15044   5
  -4 -18  -2 109.665 7.97099   3
   4 -18   2 107.768 15.1174   1
   4 -18   2 107.672 7.09532   4
  -4 -18  -2 106.627 7.04919   4
   4  18   2 130.645 9.46444   5
   4  18   2 110.944 8.02813   2
  -4  18  -2 122.443 7.01579   3
  -4  18  -2 113.982 7.98557   2
  -6 -18  -2 1.09223 2.92300   3
   6 -18   2 5.78494 4.30998   5
   6 -18   2 4.27915 5.86667   1
  -6 -18  -2 4.68953 2.86228   4
   6 -18   2 2.33914 2.47372   4
   6  18   2 3.52219 3.70327   5
  -6  18  -2 6.26021 3.21895   2
  -8 -18  -2 77.8897 7.09173   3
  -8 -18  -2 77.4633 5.94726   4
  -8  18  -2 69.9789 6.63485   2
  -8  18  -2 62.1250 5.77700   3
   8  18   2 63.6320 8.18398   5
 -10  18  -2 19.5609 4.70661   3
  11  19  -2 49.2580 15.7658   5
  11  19  -2 37.1451 5.67320   2
  -9 -19   2 195.079 13.1187   4
   9  19  -2 180.867 14.8417   5
  -9  19   2 195.596 11.3540   2
  -9  19   2 175.630 11.2516   3
   9  19  -2 204.281 10.8917   2
  -9  19   2 152.553 12.3050   4
  -5 -19   2 22.9908 4.46962   4
  -5 -19   2 10.3496 5.24608   1
  -5 -19   2 14.8923 3.58690   3
   5 -19  -2 11.1793 3.02607   4
   5  19  -2 11.4847 5.23086   5
   5  19  -2 18.9446 3.48124   2
  -5  19   2 20.8216 4.49764   5
  -5  19   2 14.4286 3.38550   3
  -5  19   2 16.5057 3.92779   2
  -3 -19   2 67.3204 5.61359   3
  -3 -19   2 61.1696 11.7431   1
  -3 -19   2 63.3646 6.25920   4
   3 -19  -2 62.4099 5.36878   4
  -3  19   2 65.6464 5.92881   2
  -3  19   2 67.5020 5.70232   3
   3  19  -2 71.6800 8.55494   5
   3  19  -2 65.9226 5.55267   2
  -3  19   2 67.1198 6.28925   5
  -1 -19   2 1.16820 2.64922   4
   1 -19  -2 -0.4612 1.72067   4
  -1 -19   2 5.27394 2.49363   5
  -1 -19   2 -1.4597 4.69250   1
   1  19  -2 0.22759 2.24950   2
  -1  19   2 0.04891 2.45493   2
   1 -19   2 41.3848 8.06756   1
   1 -19   2 40.7491 5.14122   4
   1 -19   2 59.8736 5.54501   5
  -1 -19  -2 47.7528 4.63560   4
  -1  19  -2 53.5112 4.37225   3
   1  19   2 57.4585 6.53667   5
  -1  19  -2 52.4020 5.35512   2
   1  19   2 60.3439 5.54005   2
   3 -19   2 8.66953 6.42970   1
   3 -19   2 19.1778 3.50523   4
  -3 -19  -2 15.9233 3.58093   3
   3  19   2 12.3318 3.40552   2
  -3  19  -2 14.1176 2.96616   3
  -3  19  -2 14.6494 3.65768   2
  -5 -19  -2 222.573 12.6693   3
   5 -19   2 212.447 19.3769   1
   5 -19   2 221.146 11.4999   4
  -5 -19  -2 217.158 11.5773   4
   5 -19   2 240.603 16.1278   5
   5  19   2 241.308 13.0184   2
  -5  19  -2 225.753 12.7305   2
  -5  19  -2 231.101 11.6357   3
   5  19   2 253.070 14.2857   5
  -7 -19  -2 64.0647 6.71978   3
   7 -19   2 66.0608 5.43025   4
  -7 -19  -2 68.1899 5.56167   4
   7 -19   2 86.0719 12.6393   1
  -7  19  -2 61.6136 5.66761   3
   7  19   2 58.2417 8.39724   5
  -7  19  -2 59.9146 6.42132   2
  -9  19  -2 56.5669 7.35478   3
 -10  20   2 15.4839 4.02827   2
  10  20  -2 9.82597 6.91864   5
  10  20  -2 8.95739 3.93705   2
  -6 -20   2 594.293 29.0245   1
  -6 -20   2 580.715 27.0860   4
  -6 -20   2 598.734 26.3389   3
   6  20  -2 620.743 25.9454   2
  -6  20   2 568.866 26.4252   2
   6  20  -2 628.526 30.1839   5
  -6  20   2 607.619 26.4574   3
  -4 -20   2 47.1554 5.15620   3
   4 -20  -2 40.7598 4.61070   4
  -4 -20   2 58.6699 7.15359   4
   4  20  -2 55.7612 7.18897   2
  -4  20   2 50.0094 6.39148   2
  -4  20   2 53.6183 6.08451   3
  -4  20   2 47.7751 5.75365   5
   4  20  -2 40.4541 7.73725   5
  -2 -20   2 320.783 16.1430   5
  -2 -20   2 310.248 15.3681   4
   2 -20  -2 303.229 14.5796   4
  -2 -20   2 283.990 20.1510   1
  -2  20   2 297.300 15.4715   5
  -2  20   2 310.129 15.2209   2
   0 -20   2 2.63849 2.57586   4
   0 -20   2 5.95533 3.25773   5
   0 -20   2 -0.8197 5.18785   1
   0 -20  -2 2.32286 2.22629   4
   0  20   2 -1.2054 1.92444   2
   0  20  -2 2.98285 2.76637   2
   2 -20   2 273.212 14.0836   4
  -2 -20  -2 288.837 14.8288   3
   2 -20   2 298.056 14.7007   5
   2 -20   2 281.304 21.8113   1
  -2 -20  -2 289.252 14.0920   4
  -2  20  -2 291.971 14.7367   2
   2  20   2 308.897 15.7317   5
  -2  20  -2 285.199 13.4288   3
   2  20   2 292.187 14.9203   2
  -4 -20  -2 12.0163 3.71063   3
   4 -20   2 7.11515 5.66298   1
   4 -20   2 10.3926 2.90506   4
  -4 -20  -2 8.07979 2.85530   4
  -4  20  -2 7.72019 2.97572   2
   4  20   2 9.63184 4.36757   5
  -4  20  -2 8.41535 2.86500   3
   4  20   2 5.61310 3.23733   2
  -6 -20  -2 11.0410 3.73373   3
   6 -20   2 16.2846 6.14677   1
   6 -20   2 10.9728 2.90746   4
  -6 -20  -2 10.0379 3.12367   4
  -6  20  -2 13.2476 4.05895   2
  -6  20  -2 10.7586 3.17904   3
   6  20   2 11.1575 4.97935   5
   6  20   2 11.1279 3.85312   2
  -8 -20  -2 299.149 14.2509   4
  -8  20  -2 276.689 14.4347   3
  -9 -21   2 17.0353 4.22563   3
  -9  21   2 15.0959 3.86189   2
   9  21  -2 10.2289 6.68536   5
   9  21  -2 10.0055 3.92415   2
  -7 -21   2 194.925 11.5718   3
  -7 -21   2 207.990 12.8687   4
  -7 -21   2 182.819 13.8351   1
  -7  21   2 200.686 11.6930   2
   7  21  -2 202.022 11.1312   2
  -7  21   2 199.289 12.5325   3
   7  21  -2 193.595 15.2466   5
  -1 -21   2 101.748 15.0010   1
  -1 -21   2 121.305 8.22151   4
   1 -21  -2 123.492 7.63899   4
  -1  21   2 120.297 8.23179   2
   1  21  -2 108.090 7.85938   2
  -1  21   2 113.865 8.78418   5
   3 -21   2 103.589 15.0639   1
   3 -21   2 112.249 7.51714   4
  -3 -21  -2 115.306 7.54197   4
  -3 -21  -2 113.000 8.27882   3
   3  21   2 114.964 9.83719   5
  -3  21  -2 115.604 8.17906   3
   3  21   2 116.971 8.46010   2
  -3  21  -2 112.773 8.19268   2
   5 -21   2 3.19627 2.26282   4
  -5 -21  -2 6.36678 2.51852   4
  -5 -21  -2 5.46456 3.08969   3
   5 -21   2 6.79758 5.31568   1
  -5  21  -2 2.82981 2.66427   3
   5  21   2 3.69855 4.92656   5
   5  21   2 2.65438 3.33310   2
  -7 -21  -2 181.774 9.79442   4
   7 -21   2 162.160 9.36550   4
  -7  21  -2 151.641 9.68700   3
  -9  21  -2 11.7425 5.75857   3
  10  22  -2 40.0726 6.19974   2
  10  22  -2 33.4719 11.3936   5
  -8 -22   2 30.3926 5.51292   3
  -8  22   2 40.5464 5.04406   2
   8  22  -2 36.1760 5.42317   2
   8  22  -2 34.1671 8.75334   5
  -6 -22   2 419.481 20.6290   4
  -6 -22   2 432.285 22.7745   1
  -6 -22   2 415.927 19.8992   3
  -6  22   2 414.588 19.8841   3
   6  22  -2 404.238 23.2949   5
  -6  22   2 411.853 20.6367   2
   6  22  -2 421.447 19.4816   2
  -4 -22   2 84.4330 6.83430   3
  -4 -22   2 80.6632 7.22544   4
   4 -22  -2 73.3972 6.22551   4
  -4  22   2 91.2965 7.02689   3
   4  22  -2 73.1366 10.0881   5
  -4  22   2 88.5427 7.12615   2
   4  22  -2 77.9174 6.60186   2
  -2 -22   2 477.251 22.3981   4
  -2 -22   2 515.459 28.2759   1
   2 -22  -2 465.987 21.7374   4
   2  22  -2 477.224 21.9339   2
  -2  22   2 507.746 22.6564   2
  -2  22   2 477.001 21.9543   3
   2 -22   2 264.132 21.1182   1
  -2 -22  -2 263.088 13.5726   4
   2 -22   2 263.323 13.6679   4
  -2  22  -2 279.300 13.0816   3
  -2  22  -2 274.638 14.3113   2
   2  22   2 265.765 15.1838   5
   2  22   2 277.404 14.5891   2
   4 -22   2 160.141 9.68042   4
  -4 -22  -2 153.122 10.6157   3
  -4 -22  -2 163.389 9.73966   4
   4 -22   2 178.173 17.7923   1
   4  22   2 167.759 11.1838   2
  -4  22  -2 201.305 9.93147   3
  -6 -22  -2 129.168 8.26011   4
   6 -22   2 130.989 8.05421   4
  -6  22  -2 118.916 8.20467   3
  -8 -22  -2 181.742 12.0878   4
  -8  22  -2 162.587 10.4879   3
   9  23  -2 85.5741 13.0699   5
   9  23  -2 96.4049 8.27854   2
  -7 -23   2 191.077 11.5989   3
  -7  23   2 181.138 11.4452   2
   7  23  -2 185.275 15.1195   5
   7  23  -2 196.801 11.3680   2
  -5 -23   2 319.000 15.6021   3
   5 -23  -2 287.431 15.1680   4
  -5 -23   2 286.703 15.9836   4
   5  23  -2 306.900 19.4076   5
  -5  23   2 318.318 15.7513   3
   5  23  -2 316.759 15.4880   2
  -5  23   2 280.708 18.3706   2
   3 -23  -2 119.350 8.44600   4
  -3 -23   2 132.314 14.7615   1
  -3 -23   2 128.490 9.71105   4
  -3  23   2 108.911 8.23975   3
   3  23  -2 128.444 8.65576   2
  -3  23   2 129.484 8.89721   2
   1 -23   2 109.492 7.82531   4
   1 -23   2 125.977 15.5757   1
  -1 -23  -2 115.537 7.74027   4
   1  23   2 109.677 8.31360   2
  -1  23  -2 108.078 7.21365   3
  -1  23  -2 99.6741 7.98754   2
  -3 -23  -2 128.400 8.53689   4
   3 -23   2 156.350 16.7153   1
  -3 -23  -2 133.593 9.43448   3
   3 -23   2 142.132 8.68188   4
   3  23   2 133.313 9.61725   2
  -3  23  -2 134.013 8.29593   3
   5 -23   2 821.312 35.2934   4
  -5  23  -2 769.673 38.6551   2
  -5  23  -2 788.914 33.2216   3
   7 -23   2 55.5005 5.69847   4
  -7 -23  -2 60.5165 6.07861   4
  -7  23  -2 45.6763 5.98260   3
   8  24  -2 120.984 9.51890   2
   8  24  -2 150.333 14.8504   5
   2 -24  -2 498.601 22.5114   4
  -2 -24   2 527.382 28.6156   1
  -2 -24   2 482.693 23.0041   4
   2  24  -2 483.093 22.7001   2
  -2  24   2 498.136 22.6526   3
  -2  24   2 463.068 23.2632   2
   0 -24  -2 399.756 21.9905   4
   0 -24   2 411.728 26.1597   1
   0 -24   2 424.310 20.2359   4
   0  24  -2 401.559 18.4097   3
   0  24   2 413.881 20.0977   2
   0  24  -2 398.879 19.6129   2
  -2 -24  -2 41.4286 6.15506   4
   2 -24   2 41.8006 4.85015   4
  -2  24  -2 53.4335 5.87841   2
  -2  24  -2 42.5562 4.90660   3
   2  24   2 40.6298 6.97150   5
   2  24   2 47.8782 5.77049   2
  -4 -24  -2 85.4393 6.75800   4
   4 -24   2 92.3378 6.86446   4
  -4  24  -2 80.7980 6.60993   3
  -6 -24  -2 1.37159 3.04541   4
  -6  24  -2 3.13841 3.33382   3
   7  25  -2 2.54864 7.54346   5
   7  25  -2 4.22719 4.64871   2
   3 -25   2 0.75004 2.77692   4
  -3 -25  -2 6.33187 2.57476   4
  -3  25  -2 -1.4640 2.37187   3
  -5  25  -2 94.9058 7.58634   3
  -4  26  -2 24.8321 4.59106   3
  -3 -27   2 872.712 37.7463   1
  -1  27  -2 54.0905 5.94986   3
  -3  27  -2 0.77267 3.86023   3
 -14   0   3 12.1809 4.65464   4
 -14   0   3 13.0905 4.10501   3
 -12   0   3 11.8162 4.58198   4
 -12   0   3 5.85135 3.19307   3
  12   0  -3 6.86306 5.28499   5
 -10   0   3 62.9549 6.69312   4
 -10   0   3 56.6808 6.91009   5
  10   0  -3 64.2290 6.50057   5
 -10   0   3 69.0342 5.71942   3
  -8   0   3 31.6262 3.79832   3
  -8   0   3 26.4695 4.21545   5
  -8   0   3 37.7224 5.39749   4
   6   0  -3 90.0710 5.20786   3
  -6   0   3 87.9629 5.66588   5
   6   0  -3 89.8314 5.92921   5
  -6   0   3 87.9191 5.24692   3
  -6   0   3 84.6854 6.14226   4
  -4   0   3 29.7130 5.28193   1
  -4   0   3 39.3787 3.45123   5
   4   0  -3 41.2340 2.86339   3
  -4   0   3 36.8319 2.82528   3
   4   0  -3 38.8858 5.06804   5
  -4   0   3 36.9394 5.01721   1
  -4   0   3 34.7458 3.84330   4
   4   0  -3 32.7986 3.43857   4
   2   0  -3 54.7067 3.64700   4
  -2   0   3 50.6398 4.03100   4
  -2   0   3 48.2323 4.03027   5
  -2   0   3 54.6655 5.67247   1
   0   0   3 210.707 9.54149   5
   0   0  -3 211.300 8.89024   2
   0   0   3 201.757 8.84934   2
   0   0  -3 198.095 8.58914   4
   0   0   3 197.079 9.06221   4
   0   0   3 207.933 11.8422   1
   2   0   3 66.7645 6.34253   1
   2   0   3 61.9954 5.62592   5
   2   0   3 65.2397 4.11696   2
  -2   0  -3 59.2106 4.07964   2
   2   0   3 49.9518 3.47267   4
   4   0   3 -0.9335 2.44406   5
  -4   0  -3 -1.2713 1.78298   2
  -4   0  -3 2.44408 1.47395   3
  -4   0  -3 0.77922 1.30937   1
   4   0   3 -0.0741 1.30597   3
   4   0   3 4.12199 3.12317   1
   6   0   3 111.101 12.0175   1
  -6   0  -3 108.189 7.09017   2
  -6   0  -3 115.456 6.45270   3
   6   0   3 111.203 8.15430   5
  -6   0  -3 112.614 8.39599   1
  -8   0  -3 1.13527 2.23096   2
   8   0   3 1.46065 4.49553   5
   8   0   3 2.91382 3.91251   1
  -8   0  -3 -1.1853 1.83238   3
 -12   0  -3 12.4386 3.76615   3
  12   0   3 -10.745 5.10198   5
 -15  -1   3 5.31747 4.80251   4
 -15   1   3 6.70249 4.78717   4
 -15   1   3 1.80522 3.70417   1
 -13  -1   3 15.8241 3.93789   3
 -13  -1   3 11.2906 3.56613   1
 -13  -1   3 21.1342 4.96398   4
 -13   1   3 18.1054 2.89298   2
 -13   1   3 21.0593 4.81128   3
 -13   1   3 13.4220 4.13311   4
 -11  -1   3 52.9746 5.53864   3
 -11  -1   3 50.4334 7.19979   1
 -11  -1   3 56.4563 6.73778   4
  11  -1  -3 58.0874 6.97517   5
 -11   1   3 59.0301 6.85726   4
  11   1  -3 57.3870 7.12777   5
 -11   1   3 55.4786 5.59535   3
  -9  -1   3 5.32569 3.36413   5
  -9  -1   3 5.36427 2.66822   3
  -9  -1   3 2.85890 2.41017   1
  -9  -1   3 4.90507 3.35012   4
  -9   1   3 4.01852 3.25255   5
  -9   1   3 5.48030 2.92080   4
   9   1  -3 7.55457 3.00198   5
  -9   1   3 6.39837 2.68700   3
  -7  -1   3 27.6220 3.92392   5
  -7  -1   3 37.9210 4.67572   4
   7  -1  -3 24.8298 3.87039   5
  -7  -1   3 28.9273 3.34637   3
  -7  -1   3 31.6026 5.25206   1
  -7   1   3 33.2254 4.23144   5
  -7   1   3 43.4913 5.05696   4
  -7   1   3 37.3569 4.15708   3
  -5  -1   3 17.7930 2.81109   5
  -5  -1   3 21.8704 3.65511   4
  -5  -1   3 18.2082 2.31370   3
  -5   1   3 18.4642 3.19515   4
   5   1  -3 19.3496 3.40331   5
  -5   1   3 20.6658 2.64722   3
   5   1  -3 15.7788 2.29035   3
  -5   1   3 18.2393 2.59294   5
  -3  -1   3 162.576 8.18233   4
   3  -1  -3 131.634 8.26526   4
  -3  -1   3 155.009 7.90330   5
  -3  -1   3 154.346 6.74841   3
  -3  -1   3 154.594 9.99121   1
   3  -1  -3 162.969 6.82443   3
   3   1  -3 140.091 8.82449   4
   3   1  -3 160.906 7.79586   5
  -3   1   3 152.082 7.91216   4
  -3   1   3 155.158 10.2787   1
  -3   1   3 162.642 6.92546   3
   3   1  -3 166.824 6.69625   3
  -3   1   3 158.631 10.0607   1
  -3   1   3 155.436 7.86395   5
  -1  -1   3 71.7618 3.67849   2
  -1  -1   3 71.2013 6.46365   1
  -1  -1   3 71.2113 5.07516   5
  -1  -1   3 69.3664 4.60055   4
  -1  -1   3 73.4943 5.06436   5
   1  -1  -3 69.1203 3.82899   2
   1   1  -3 69.5151 6.28987   1
   1   1  -3 74.2007 4.21473   4
  -1   1   3 74.1226 6.40276   1
   1   1  -3 70.3426 3.67312   2
  -1   1   3 70.2542 4.39200   4
  -1   1   3 68.3236 3.68249   2
  -1  -1  -3 105.133 7.34349   1
   1  -1   3 103.630 5.11795   4
   1  -1   3 97.2913 5.20578   2
   1  -1   3 101.119 5.86782   5
   1  -1   3 99.3556 7.85848   1
  -1  -1  -3 95.1146 5.26124   2
   1   1   3 98.7766 7.54858   1
   1   1   3 92.7620 5.17786   2
  -1   1  -3 97.0484 4.57961   4
   1   1   3 98.9577 4.44461   4
  -1   1  -3 99.0076 5.27037   2
   1   1   3 104.323 5.56151   5
  -1   1  -3 101.071 7.53467   1
   1   1   3 99.4782 4.95863   4
  -3  -1  -3 -0.6203 1.65306   2
  -3  -1  -3 0.38372 1.14298   3
  -3  -1  -3 0.11837 1.26306   1
   3  -1   3 3.06463 2.37506   1
   3  -1   3 -2.1447 1.96850   5
   3   1   3 -0.5887 2.08223   5
   3   1   3 2.01302 1.43308   3
   3   1   3 -0.0453 1.73698   1
  -3   1  -3 -0.0999 1.14413   1
  -3   1  -3 -0.6466 1.44610   2
  -5  -1  -3 1.30601 1.67331   3
   5  -1   3 5.89749 4.23072   1
  -5  -1  -3 4.12555 1.72789   1
   5  -1   3 -0.3714 1.52063   3
   5  -1   3 -3.5222 2.76851   5
  -5  -1  -3 2.33041 1.85664   2
  -5   1  -3 0.05080 1.45899   3
  -5   1  -3 0.90933 1.55106   1
  -5   1  -3 0.21488 2.13661   2
   5   1   3 3.20494 1.89338   3
   5   1   3 3.17970 3.84113   1
   5   1   3 -0.1668 2.85704   5
  -7  -1  -3 23.1692 4.33315   1
   7  -1   3 29.8638 5.22206   5
  -7  -1  -3 28.2946 4.28951   2
  -7  -1  -3 28.4146 3.73275   3
   7  -1   3 19.0883 5.46350   1
  -7   1  -3 21.0960 3.91237   2
   7   1   3 19.5462 5.03729   1
   7   1   3 26.2029 4.94448   5
  -7   1  -3 30.9995 3.86329   3
   9  -1   3 -0.3475 4.48783   5
  -9  -1  -3 2.56517 2.32351   3
  -9  -1  -3 1.71881 2.28065   2
   9   1   3 -6.6996 4.06109   5
  -9   1  -3 2.46641 2.65838   2
  -9   1  -3 3.39548 2.37298   3
  11  -1   3 -5.4246 4.83789   5
 -11  -1  -3 9.90580 3.40677   2
 -11  -1  -3 26.6854 4.87014   3
  11   1   3 -1.4741 5.02068   5
 -11   1  -3 7.30477 3.16864   2
 -11   1  -3 14.3267 3.44110   3
 -14  -2   3 210.947 15.9412   4
 -14  -2   3 200.675 12.5970   3
 -14  -2   3 226.238 15.8196   1
 -14   2   3 230.726 13.3261   3
 -14   2   3 225.856 16.3169   4
 -12  -2   3 80.0114 6.91362   3
 -12  -2   3 86.9564 8.28164   4
 -12  -2   3 82.8117 8.92865   1
 -12   2   3 85.9775 7.08594   3
  12   2  -3 72.7379 8.74006   5
 -12   2   3 91.9584 5.40993   2
 -12   2   3 80.8802 8.11999   4
 -10  -2   3 213.361 13.6837   1
 -10  -2   3 185.886 11.7079   5
 -10  -2   3 201.283 12.0336   4
 -10  -2   3 192.236 10.6834   3
 -10   2   3 197.183 11.6541   4
 -10   2   3 183.776 11.4593   5
 -10   2   3 211.927 10.9598   3
  -8  -2   3 5.60776 2.28976   3
  -8  -2   3 5.31401 2.70416   1
  -8  -2   3 5.92801 3.03652   4
   8  -2  -3 6.43787 2.58797   5
  -8  -2   3 6.33195 3.06341   5
  -8   2   3 5.85806 2.83345   4
  -8   2   3 6.20346 3.65869   5
  -8   2   3 8.95882 2.44399   3
   8   2  -3 8.68821 3.12924   5
  -6  -2   3 288.292 14.2004   5
  -6  -2   3 297.348 12.8747   3
  -6  -2   3 301.289 16.1349   1
  -6  -2   3 306.378 14.2718   4
  -6   2   3 290.886 13.0186   3
  -6   2   3 289.514 13.1537   5
  -6   2   3 281.658 13.7844   4
   6   2  -3 307.135 12.8649   3
  -4  -2   3 2.35965 2.16970   4
   4  -2  -3 2.55740 1.40667   3
  -4  -2   3 2.92050 1.31259   3
  -4  -2   3 3.93455 1.99861   5
  -4  -2   3 2.15691 1.66468   1
   4   2  -3 3.88660 1.43493   3
  -4   2   3 4.67955 1.47373   3
  -4   2   3 3.33576 1.58309   5
   4   2  -3 5.07491 2.28977   5
   4   2  -3 5.10327 2.04117   4
  -4   2   3 4.72738 2.14330   4
  -4   2   3 1.94712 1.80891   1
  -2  -2   3 11.1657 2.80477   1
  -2  -2   3 21.5384 3.25072   4
  -2  -2   3 14.1627 2.73595   5
  -2   2   3 14.3822 1.56599   2
  -2   2   3 21.6186 2.88877   4
  -2   2   3 18.7757 1.97424   3
  -2   2   3 13.7849 3.20409   1
   2   2  -3 12.7775 2.95979   1
   2   2  -3 16.6331 2.38882   4
  -2   2   3 17.0581 1.77897   3
  -2   2   3 11.3332 2.65527   1
   0  -2   3 1190.91 46.6202   4
   0  -2   3 1222.51 47.2600   5
   0  -2  -3 1232.64 46.3949   2
   0  -2   3 1246.08 49.9910   1
   0  -2   3 1194.95 46.2226   2
   0   2  -3 1172.83 49.4413   1
   0   2   3 1248.97 45.9767   4
   0   2   3 1171.92 45.8309   3
   0   2  -3 1229.69 46.3023   4
   0   2   3 1213.80 49.4175   1
   0   2   3 1218.05 46.3736   4
   0   2   3 1183.73 46.2705   2
   0   2  -3 1212.25 46.2595   2
   2  -2   3 443.044 21.1020   1
  -2  -2  -3 444.789 20.1450   1
   2  -2   3 418.375 18.0131   2
  -2  -2  -3 437.040 17.3520   3
  -2  -2  -3 432.608 18.0940   2
   2  -2   3 489.905 20.4682   5
   2   2   3 432.888 17.3609   3
   2   2   3 428.409 20.2443   1
  -2   2  -3 455.790 16.9318   4
   2   2   3 445.786 17.8770   5
   2   2   3 403.356 16.7595   4
  -2   2  -3 438.787 18.0801   2
   2   2   3 423.188 18.0170   2
  -2   2  -3 424.337 20.6945   1
  -4  -2  -3 525.384 23.7046   1
  -4  -2  -3 513.363 21.4489   3
   4  -2   3 536.834 21.0654   3
   4  -2   3 570.658 26.5215   1
  -4  -2  -3 511.459 22.2715   2
   4  -2   3 538.553 22.5333   5
  -4   2  -3 559.486 26.4946   1
  -4   2  -3 520.057 21.1806   3
   4   2   3 552.448 22.3412   5
   4   2   3 532.148 24.2497   1
  -4   2  -3 550.822 22.4479   2
   4   2   3 505.948 22.1690   3
   6  -2   3 2.69593 3.57537   5
  -6  -2  -3 3.10024 2.05401   3
   6  -2   3 6.24966 5.17625   1
  -6  -2  -3 4.41856 2.17372   2
  -6  -2  -3 2.61559 1.72436   1
   6   2   3 -1.8428 3.17899   5
   6   2   3 2.89351 4.19521   1
  -6   2  -3 0.01952 1.94687   2
  -6   2  -3 1.91255 1.88045   3
   8  -2   3 34.6689 5.79386   5
  -8  -2  -3 33.1969 5.01081   2
   8  -2   3 29.8860 6.10064   1
  -8  -2  -3 24.7450 5.03404   1
  -8  -2  -3 33.3047 4.20659   3
  -8   2  -3 38.6437 4.34561   3
  -8   2  -3 39.7421 5.45296   2
   8   2   3 40.5430 6.03165   5
 -10  -2  -3 2.33560 2.61555   3
 -10  -2  -3 4.34448 2.83441   2
  10  -2   3 1.28237 4.98435   5
  10   2   3 -0.4258 4.35671   5
 -10   2  -3 1.94320 2.28787   2
 -10   2  -3 5.50700 2.72219   3
 -12  -2  -3 2.08004 3.34228   3
  12   2   3 -8.2364 5.09078   5
 -15  -3   3 82.7073 9.97936   4
 -13  -3   3 0.74578 2.16368   1
 -13  -3   3 6.51376 4.14260   4
 -13  -3   3 -1.7999 2.39428   3
 -13   3   3 3.46855 2.05083   2
 -13   3   3 3.99965 3.31761   3
 -13   3   3 -1.2322 3.28273   4
 -11  -3   3 33.8539 6.15080   1
 -11  -3   3 31.1065 4.65718   3
 -11  -3   3 34.1267 5.64453   4
 -11   3   3 44.9518 6.56676   4
 -11   3   3 37.5956 3.43806   2
  11   3  -3 37.5028 6.18224   5
 -11   3   3 45.6668 5.86108   3
  -9  -3   3 245.441 13.4131   4
  -9  -3   3 215.667 14.5166   5
  -9  -3   3 257.519 12.1741   3
   9  -3  -3 246.712 12.6324   5
  -9  -3   3 254.336 14.9530   1
  -9   3   3 230.136 12.6467   5
  -9   3   3 238.907 12.8178   4
  -9   3   3 250.904 12.2358   3
  -7  -3   3 -0.3094 1.92965   5
  -7  -3   3 1.61013 2.65902   4
  -7  -3   3 -0.9989 1.71545   1
  -7  -3   3 0.62037 1.75877   3
  -7   3   3 -0.2266 2.37959   5
   7   3  -3 -0.6948 2.10774   5
  -7   3   3 3.65104 2.02902   3
  -7   3   3 0.46517 2.02273   4
   5  -3  -3 495.572 20.1568   3
  -5  -3   3 502.573 21.0360   5
  -5  -3   3 530.255 21.8393   4
  -5  -3   3 499.700 23.9785   1
  -5  -3   3 508.436 20.2022   3
  -5   3   3 483.640 21.0996   4
  -5   3   3 478.023 20.3240   3
   5   3  -3 543.409 20.2439   3
  -5   3   3 467.862 20.2813   5
  -3  -3   3 86.5582 7.32959   1
  -3  -3   3 82.4043 4.09329   3
  -3  -3   3 85.5976 5.58633   5
  -3  -3   3 84.1453 5.76213   4
   3   3  -3 76.3556 5.49878   5
   3   3  -3 80.1116 5.37166   4
  -3   3   3 76.3200 6.90089   1
  -3   3   3 85.9296 4.44384   3
  -3   3   3 82.6509 5.12796   4
   3   3  -3 86.0331 4.00558   3
  -1  -3   3 1452.18 55.0352   2
  -1  -3   3 1389.62 56.0185   4
   1  -3  -3 1463.43 55.3227   2
  -1  -3   3 1498.76 59.3041   1
  -1  -3   3 1408.45 56.6956   5
  -1  -3   3 1519.77 56.7779   5
  -1   3   3 1418.56 58.4118   1
  -1   3   3 1436.73 55.5921   4
  -1   3   3 1583.92 60.5784   1
   1   3  -3 1419.70 55.0393   2
   1   3  -3 1483.45 55.8299   4
  -1   3   3 1516.92 55.0839   3
   1   3  -3 1383.42 58.5754   1
  -1   3   3 1387.12 55.1715   2
  -1   3   3 1505.79 55.2794   4
  -1   3   3 1405.64 55.0717   3
   1  -3   3 0.26406 1.43309   4
   1  -3   3 0.75445 2.08050   5
  -1  -3  -3 1.32303 1.57786   2
   1  -3   3 0.79731 1.37291   2
  -1  -3  -3 0.75273 1.19553   3
   1  -3   3 1.42807 1.77093   1
  -1   3  -3 0.54276 1.57638   1
   1   3   3 1.06240 1.48426   1
  -1   3  -3 0.72426 2.16620   5
   1   3   3 3.03159 1.37571   3
  -1   3  -3 0.94287 1.19835   4
   1   3   3 0.43104 1.16446   4
  -1   3  -3 1.41616 1.47526   2
   1   3   3 1.93476 0.98692   4
  -3  -3  -3 9.91913 2.44684   2
  -3  -3  -3 9.71719 1.91507   3
   3  -3   3 11.9777 4.13710   1
   3  -3   3 6.62805 2.77738   5
   3   3   3 5.18184 2.40049   5
   3   3   3 8.52589 1.91402   3
   3   3   3 5.42717 2.11454   1
  -3   3  -3 5.69184 2.55796   1
  -3   3  -3 9.20848 2.16495   2
  -5  -3  -3 557.410 23.2609   2
   5  -3   3 585.376 27.5592   1
   5  -3   3 549.488 23.5922   5
  -5  -3  -3 538.695 25.2401   3
   5  -3   3 517.873 21.7565   3
  -5  -3  -3 538.841 23.9682   1
   5   3   3 553.793 23.2084   5
  -5   3  -3 544.982 23.2245   2
   5   3   3 557.241 24.8964   1
  -5   3  -3 543.577 22.0506   3
   7  -3   3 11.3414 4.26703   5
   7  -3   3 10.8941 5.45860   1
  -7  -3  -3 15.5725 4.07047   2
  -7  -3  -3 9.38134 2.70400   3
  -7  -3  -3 8.28441 2.05519   1
   7   3   3 7.22480 3.75096   1
  -7   3  -3 11.9137 2.63293   3
   7   3   3 14.8359 4.26433   5
  -7   3  -3 14.6444 3.38624   2
  -9  -3  -3 131.553 8.92684   2
   9  -3   3 120.387 10.3740   5
   9  -3   3 167.107 13.3581   1
  -9  -3  -3 131.260 10.6867   3
   9   3   3 117.136 9.86204   5
  -9   3  -3 136.376 8.13954   3
  -9   3  -3 131.660 8.80380   2
 -14  -4   3 13.7326 4.81141   1
 -14  -4   3 12.5995 3.81389   3
 -14  -4   3 25.0130 6.85717   4
 -14   4   3 24.2981 5.53046   3
 -12  -4   3 32.1402 6.09949   4
 -12  -4   3 26.0735 4.96617   3
  12   4  -3 28.0536 6.35103   5
 -12   4   3 33.2614 5.28974   3
 -12   4   3 31.7082 5.57180   4
 -12   4   3 32.1995 3.38378   2
 -10  -4   3 5.03811 2.62830   3
  10  -4  -3 8.12219 3.30484   5
 -10  -4   3 12.5060 4.28828   4
 -10  -4   3 7.77414 2.76041   1
  10  -4  -3 7.05390 2.27743   2
 -10   4   3 7.38428 3.52121   4
  10   4  -3 7.28687 3.84429   5
 -10   4   3 10.9080 2.08829   2
 -10   4   3 5.46904 3.58731   5
  -8  -4   3 48.0385 5.78006   4
  -8  -4   3 46.9595 4.47989   3
  -8  -4   3 51.2519 6.27916   1
  -8  -4   3 45.6015 5.25902   5
   8  -4  -3 46.5243 3.31524   2
   8   4  -3 53.2935 7.69577   5
  -8   4   3 45.5973 5.06384   4
  -8   4   3 47.6654 4.49825   3
  -8   4   3 49.5251 5.66862   5
  -6  -4   3 0.55520 1.79697   1
  -6  -4   3 2.32275 1.76745   3
  -6  -4   3 2.36718 1.95130   5
  -6  -4   3 3.75556 2.41934   4
   6   4  -3 3.11594 2.53904   5
  -6   4   3 3.38099 2.29959   5
  -6   4   3 -0.3559 1.52050   3
  -6   4   3 1.14804 1.91324   4
   6   4  -3 2.21861 1.80465   3
  -4  -4   3 4.18349 3.20819   4
  -4  -4   3 7.77875 2.39034   5
  -4  -4   3 3.91056 1.42570   3
  -4  -4   3 3.36246 1.90327   1
  -4   4   3 5.61707 1.65684   5
   4   4  -3 4.54158 1.42483   3
   4   4  -3 6.65433 2.64143   4
  -4   4   3 3.00633 1.81967   4
  -4   4   3 5.90278 1.73304   3
  -2  -4   3 1.71259 1.86506   1
  -2  -4   3 0.91431 2.37424   5
  -2  -4   3 0.46378 1.96235   5
  -2  -4   3 0.16258 1.84657   4
  -2   4   3 0.27634 1.16871   3
   2   4  -3 0.42982 1.74210   4
  -2   4   3 0.48098 1.04612   2
  -2   4   3 1.11062 1.30563   3
  -2   4   3 0.51356 1.41379   4
   2   4  -3 -0.1355 1.25892   1
  -2   4   3 -0.7874 1.60992   1
   0  -4   3 5.77171 2.49416   5
   0  -4   3 3.46117 2.09686   1
   0  -4   3 4.62438 1.43194   2
   0  -4  -3 2.59749 1.50742   2
   0  -4   3 3.36048 2.29818   5
   0  -4   3 5.96063 2.05600   4
   0   4   3 5.50150 1.53096   4
   0   4  -3 3.82324 1.68905   4
   0   4   3 5.35423 1.46675   3
   0   4   3 5.81394 1.42935   4
   0   4   3 1.80010 1.58093   1
   0   4  -3 1.57354 1.62616   1
   0   4  -3 4.20533 1.41321   2
   0   4   3 1.69431 2.05329   1
   0   4   3 4.07800 1.45143   2
   2  -4   3 2.24957 1.37828   2
   2  -4   3 1.97030 1.20725   4
  -2  -4  -3 0.23455 1.33451   3
  -2  -4  -3 0.63357 1.57764   2
   2  -4   3 0.63122 3.67938   1
   2  -4   3 1.08813 2.38583   5
   2   4   3 1.70206 1.44988   3
   2   4   3 -1.4049 1.55847   2
   2   4   3 0.97498 1.05282   4
  -2   4  -3 0.54931 1.11201   4
   2   4   3 0.94343 1.08746   4
   2   4   3 0.61785 1.44581   1
  -2   4  -3 -1.3681 1.35279   2
   4  -4   3 34.1763 2.43250   3
   4  -4   3 37.1755 4.62587   5
  -4  -4  -3 34.7598 3.35120   3
  -4  -4  -3 33.2979 3.79486   2
  -4   4  -3 34.0670 2.71737   3
   4   4   3 31.5654 3.36818   3
  -4   4  -3 30.4222 3.53360   2
   4   4   3 32.7801 5.20042   1
   4   4   3 36.0359 4.57585   5
  -6  -4  -3 0.29376 2.06367   2
   6  -4   3 -0.7628 3.25899   5
  -6  -4  -3 0.45007 2.03897   3
   6  -4   3 2.19644 1.59946   3
   6  -4   3 0.07381 4.95903   1
  -6   4  -3 3.08193 1.86494   3
   6   4   3 -1.5517 3.66542   1
  -6   4  -3 2.57105 2.04043   2
   6   4   3 4.50579 3.26128   5
   8  -4   3 20.1812 5.16886   5
  -8  -4  -3 14.3221 3.45757   2
   8  -4   3 11.2099 5.49997   1
  -8  -4  -3 16.1280 3.29489   3
  -8   4  -3 16.9589 4.15722   2
   8   4   3 17.4802 4.75702   5
  -8   4  -3 20.4651 3.31627   3
 -12  -4  -3 8.92078 4.10288   3
  12  -4   3 -8.6571 6.48990   5
 -13  -5   3 42.5459 6.83437   4
 -13  -5   3 24.1522 5.40304   3
 -13  -5   3 37.1365 6.84603   1
 -13   5   3 44.8047 4.19215   2
 -13   5   3 43.9139 7.69091   3
 -13   5   3 36.5495 6.25939   4
 -11  -5   3 378.036 18.0678   3
 -11  -5   3 390.680 19.5746   4
 -11  -5   3 384.963 20.5168   1
  11  -5  -3 366.592 18.8423   5
 -11   5   3 376.142 16.2689   2
  11   5  -3 386.235 20.0426   5
 -11   5   3 371.561 18.0931   3
 -11   5   3 389.625 19.0374   4
  -9  -5   3 1670.14 62.5509   3
   9  -5  -3 1543.12 60.9651   2
  -9  -5   3 1692.13 64.2274   4
   9  -5  -3 1665.68 68.9844   1
   9  -5  -3 1392.22 63.6648   5
  -9  -5   3 1647.18 65.8973   1
  -9  -5   3 1505.68 62.9048   5
  -9   5   3 1543.26 63.2821   4
  -9   5   3 1723.32 67.7431   5
  -9   5   3 1573.40 61.0072   2
   9   5  -3 1588.28 64.1811   5
  -9   5   3 1604.19 62.6531   3
   7  -5  -3 48.6643 10.0048   1
  -7  -5   3 59.4913 5.96327   4
   7  -5  -3 52.3897 3.31885   2
  -7  -5   3 50.5378 4.37229   3
  -7  -5   3 48.5702 4.88584   5
  -7  -5   3 54.4433 6.44138   1
  -7   5   3 49.8360 4.93123   4
  -7   5   3 53.2972 4.42198   3
  -7   5   3 52.9229 5.24897   5
  -7   5   3 50.6385 3.44917   2
   7   5  -3 50.7519 6.40202   5
  -5  -5   3 1811.27 67.3022   4
   5  -5  -3 1688.44 70.4417   1
  -5  -5   3 1731.05 66.5468   5
  -5  -5   3 1747.44 65.4470   3
   5   5  -3 1838.82 65.4379   3
  -5   5   3 1638.66 65.6655   3
  -5   5   3 1693.16 64.9151   2
  -5   5   3 1670.41 65.4341   5
  -5   5   3 1624.23 66.2162   4
   5   5  -3 1705.47 67.0868   5
  -3  -5   3 147.362 10.1559   1
  -3  -5   3 153.101 8.90172   5
  -3  -5   3 150.084 8.28452   5
  -3  -5   3 143.316 8.24466   4
  -3  -5   3 143.726 6.47147   3
  -3   5   3 136.266 6.56171   2
  -3   5   3 144.834 6.97520   3
   3   5  -3 153.930 6.47638   3
   3   5  -3 155.634 9.98383   1
  -3   5   3 148.814 7.48570   4
   3   5  -3 143.408 7.89097   4
  -3   5   3 133.181 9.51925   1
  -3   5   3 148.502 6.60851   2
  -3   5   3 149.006 7.14156   4
  -1  -5   3 5351.69 192.781   5
  -1  -5   3 5199.15 191.903   4
  -1  -5   3 5149.70 190.752   2
  -1  -5   3 5300.82 195.368   1
  -1  -5   3 5143.66 192.895   5
   1   5  -3 4971.75 194.725   1
  -1   5   3 5164.56 193.620   1
  -1   5   3 4948.28 190.877   4
   1   5  -3 5215.18 190.824   2
  -1   5   3 4773.24 190.898   2
  -1   5   3 4936.91 190.942   3
  -1   5   3 5157.97 191.234   4
   1   5  -3 4923.67 191.600   4
  -1   5   3 5130.00 194.392   1
   1  -5   3 169.677 8.08026   4
  -1  -5  -3 179.427 8.43585   2
   1  -5   3 178.823 8.44116   2
   1  -5   3 177.437 9.24051   5
  -1  -5  -3 178.979 8.00194   3
   1   5   3 169.474 7.59035   4
   1   5   3 164.322 7.92150   3
   1   5   3 180.583 10.3926   1
   1   5   3 164.319 8.17777   2
   1   5   3 170.026 10.0734   1
  -1   5  -3 182.395 8.31889   2
  -1   5  -3 182.783 8.27917   4
   1   5   3 177.395 7.74515   4
   3  -5   3 126.864 5.70748   4
   3  -5   3 138.102 8.00996   5
  -3  -5  -3 121.045 6.60502   3
   3  -5   3 161.057 12.2244   1
  -3  -5  -3 124.000 7.17997   2
   3   5   3 121.875 6.62789   3
   3   5   3 127.669 5.80592   4
  -3   5  -3 134.326 7.14515   2
   3   5   3 130.433 8.27652   1
  -3   5  -3 134.648 6.02966   4
   3   5   3 125.602 9.00058   1
   3   5   3 129.673 5.69339   4
   5  -5   3 885.228 38.7228   1
   5  -5   3 805.420 32.5024   3
  -5  -5  -3 839.309 33.5700   3
  -5  -5  -3 841.739 34.2172   2
   5  -5   3 862.864 34.7434   5
   5   5   3 849.805 33.8306   5
  -5   5  -3 843.170 34.1403   2
  -5   5  -3 818.656 32.7954   3
   5   5   3 812.957 34.5765   1
  -7  -5  -3 113.020 7.15766   3
   7  -5   3 102.346 8.63533   5
   7  -5   3 112.760 14.2829   1
  -7  -5  -3 109.231 7.48263   2
  -7   5  -3 121.427 8.21773   2
  -7   5  -3 105.446 6.45159   3
  -9  -5  -3 1027.50 42.7158   2
   9  -5   3 1007.18 43.5803   5
   9  -5   3 1067.86 46.4733   1
  -9  -5  -3 987.687 41.9419   3
   9   5   3 1037.68 43.0609   5
  -9   5  -3 1051.90 42.7882   2
  -9   5  -3 1026.99 41.4452   3
 -14  -6   3 112.001 9.91307   4
 -14   6   3 147.823 10.6955   4
 -12  -6   3 1149.57 50.8880   1
 -12  -6   3 1155.25 48.5735   3
 -12  -6   3 1157.02 49.7783   4
  12   6  -3 1217.28 51.3245   5
 -12   6   3 1222.67 49.7505   4
 -12   6   3 1207.63 48.9525   3
 -12   6   3 1209.46 46.8195   2
  10  -6  -3 33.7322 5.21268   5
  10  -6  -3 41.4845 11.1937   1
 -10  -6   3 31.4188 5.78368   4
 -10  -6   3 37.4698 5.97477   1
 -10  -6   3 39.3094 5.36553   3
 -10   6   3 28.5951 5.29629   4
 -10   6   3 30.7891 3.29496   2
 -10   6   3 33.8405 5.11107   3
  10   6  -3 31.8469 5.90104   5
 -10   6   3 29.1069 4.80002   5
  -8  -6   3 2216.98 84.6121   1
  -8  -6   3 2076.48 81.4844   5
   8  -6  -3 1989.55 80.5487   5
   8  -6  -3 2038.12 79.6460   2
  -8  -6   3 2262.85 82.8516   4
   8  -6  -3 2181.52 87.0686   1
  -8  -6   3 2199.03 80.9823   3
  -8   6   3 2027.36 80.9991   3
  -8   6   3 2078.31 79.7799   2
  -8   6   3 1959.19 80.8964   5
   8   6  -3 2110.64 82.6596   5
  -8   6   3 2054.08 81.6412   4
  -6  -6   3 11.1400 2.36918   3
   6  -6  -3 10.7526 4.70377   1
  -6  -6   3 16.1857 4.01500   4
  -6  -6   3 13.1840 2.97683   5
  -6  -6   3 11.4637 3.20929   1
  -6   6   3 12.3275 2.96732   5
   6   6  -3 18.4748 4.04668   5
   6   6  -3 16.5172 2.77616   3
  -6   6   3 15.1130 2.13687   2
  -6   6   3 11.9604 2.52203   3
  -6   6   3 10.0889 2.59360   4
  -4  -6   3 197.315 10.4784   4
  -4  -6   3 195.536 8.70800   3
  -4  -6   3 207.566 14.8536   1
   4  -6  -3 185.401 13.5135   1
  -4  -6   3 195.396 10.2018   5
   4   6  -3 207.098 8.69330   3
  -4   6   3 188.933 8.57176   2
  -4   6   3 190.050 9.04684   3
  -4   6   3 184.177 8.54316   2
   4   6  -3 204.438 10.9557   5
  -4   6   3 196.178 9.56882   4
  -2  -6   3 6027.43 207.264   2
  -2  -6   3 5494.12 208.852   4
  -2  -6   3 5666.19 209.722   5
  -2  -6   3 5655.16 212.611   1
  -2  -6   3 5406.87 209.493   5
  -2   6   3 5396.58 207.799   3
  -2   6   3 5334.98 207.702   4
  -2   6   3 5750.77 207.811   3
   2   6  -3 5064.38 208.444   4
   2   6  -3 6244.03 215.845   1
  -2   6   3 5599.98 208.091   4
  -2   6   3 5466.28 210.363   1
   2   6  -3 5266.28 207.232   2
  -2   6   3 5246.38 207.542   2
   0  -6   3 242.677 15.9629   5
   0  -6   3 244.938 11.8539   5
   0  -6   3 234.044 10.7081   4
   0  -6   3 239.514 15.4679   1
   0  -6  -3 244.151 10.6829   2
   0  -6   3 239.190 10.2579   2
   0   6   3 220.863 10.2636   3
   0   6   3 234.609 10.0510   4
   0   6   3 216.419 10.2833   2
   0   6   3 230.545 13.9298   1
   0   6  -3 232.808 10.7880   4
   0   6  -3 246.184 10.3733   2
   0   6   3 236.527 12.6834   1
   2  -6   3 1790.75 70.2944   5
  -2  -6  -3 1844.70 69.5942   2
  -2  -6  -3 1831.07 69.0494   3
   2  -6   3 1808.84 68.5757   4
   2  -6   3 1886.44 73.8512   1
   2   6   3 1710.72 68.3887   4
   2   6   3 1872.99 70.7220   1
   2   6   3 1770.05 70.9898   1
  -2   6  -3 1910.43 69.5641   2
   2   6   3 1698.90 68.9397   3
  -2   6  -3 1779.71 68.8962   4
  -4  -6  -3 500.655 21.7007   2
  -4  -6  -3 501.538 21.0638   3
   4  -6   3 486.869 19.9328   3
   4  -6   3 503.648 19.6327   4
   4  -6   3 532.594 26.6502   1
   4  -6   3 512.388 22.2105   5
  -4   6  -3 507.059 20.2210   3
   4   6   3 514.224 20.0413   4
   4   6   3 530.472 22.0155   1
  -4   6  -3 520.750 21.6868   2
   4   6   3 514.149 21.1422   5
   4   6   3 496.910 21.9812   1
  -4   6  -3 508.251 20.0571   4
  -6  -6  -3 2399.17 92.1116   2
   6  -6   3 2073.39 90.7553   3
   6  -6   3 2380.55 92.5041   5
  -6  -6  -3 2385.61 91.4303   3
   6  -6   3 2604.07 97.0602   1
  -6   6  -3 2388.81 91.9464   2
  -6   6  -3 2402.23 90.5965   3
   6   6   3 2420.66 91.6381   5
   8  -6   3 251.187 19.1822   1
   8  -6   3 255.408 14.6187   5
  -8  -6  -3 255.895 13.4743   2
  -8  -6  -3 241.554 12.8544   3
  -8   6  -3 276.718 12.4205   3
  -8   6  -3 254.679 13.3429   2
   8   6   3 258.263 13.9956   5
  10  -6   3 38.9510 7.49416   5
 -10  -6  -3 54.7599 5.73845   3
 -10  -6  -3 50.0543 8.64787   2
  10   6   3 33.7126 6.26791   5
 -10   6  -3 46.2412 4.94720   3
 -10   6  -3 46.3553 8.38533   2
 -12   6  -3 68.6949 7.70403   3
 -13  -7   3 30.2180 6.12187   4
 -13  -7   3 24.1861 4.84439   3
 -13   7   3 29.5150 5.15475   3
 -13   7   3 30.8431 5.81917   4
 -13   7   3 37.4453 3.98691   2
 -11  -7   3 1.50083 1.96676   1
 -11  -7   3 0.30441 2.52267   3
  11  -7  -3 -1.1783 5.47874   1
 -11  -7   3 -0.7611 3.32222   4
 -11   7   3 1.53614 1.92759   2
  11   7  -3 4.97620 4.41007   5
 -11   7   3 2.52089 2.90147   3
 -11   7   3 1.17132 3.14830   4
  -9  -7   3 229.821 12.7388   4
   9  -7  -3 197.789 18.4634   1
   9  -7  -3 223.962 11.1940   5
  -9  -7   3 213.149 13.3906   1
  -9  -7   3 217.661 11.1082   3
  -9   7   3 188.227 11.3723   5
  -9   7   3 212.618 11.2714   3
  -9   7   3 221.467 10.3314   2
   9   7  -3 214.362 12.9990   5
  -9   7   3 201.128 11.5956   4
   7  -7  -3 592.590 29.5007   1
  -7  -7   3 522.090 25.6443   5
  -7  -7   3 566.444 25.0847   4
  -7  -7   3 612.831 23.5920   3
   7  -7  -3 528.224 22.4009   2
  -7  -7   3 606.070 27.0290   1
  -7   7   3 545.162 24.0910   4
   7   7  -3 558.803 25.3124   5
  -7   7   3 540.042 23.5602   5
  -7   7   3 567.466 22.7220   2
  -7   7   3 548.843 23.6317   3
   5  -7  -3 78.6646 10.6432   1
  -5  -7   3 100.196 8.29443   1
  -5  -7   3 91.4158 6.42729   5
  -5  -7   3 94.3260 7.03933   4
  -5  -7   3 90.5492 5.33520   3
  -5   7   3 90.4207 4.99641   2
  -5   7   3 89.6314 5.67835   5
  -5   7   3 91.7834 5.90466   4
   5   7  -3 97.5523 5.43892   3
  -5   7   3 86.8764 5.52038   3
   5   7  -3 94.1473 7.15775   5
  -3  -7   3 222.554 15.1278   1
  -3  -7   3 211.649 11.0630   5
   3  -7  -3 183.372 16.8505   1
  -3  -7   3 213.444 9.01131   3
  -3  -7   3 218.353 11.0741   4
  -3  -7   3 223.586 11.7976   5
  -3   7   3 198.252 9.25866   2
  -3   7   3 191.346 9.53504   3
  -3   7   3 209.421 9.30444   2
   3   7  -3 223.424 11.9512   5
   3   7  -3 220.049 9.02215   3
  -3   7   3 220.660 9.69150   3
  -3   7   3 204.261 12.5041   4
  -1  -7   3 866.927 35.2828   5
  -1  -7   3 896.225 33.2665   2
  -1  -7   3 902.143 37.9311   1
  -1  -7   3 856.135 35.5020   5
  -1  -7   3 858.443 34.2794   4
  -1   7   3 882.614 35.9356   1
   1   7  -3 890.586 33.3691   2
   1   7  -3 790.755 34.1385   4
  -1   7   3 828.296 33.3304   4
  -1   7   3 826.274 33.6544   2
  -1   7   3 835.263 33.5674   3
   1  -7   3 110.591 7.25749   5
   1  -7   3 114.470 6.04615   2
  -1  -7  -3 121.730 8.09673   2
   1  -7   3 111.040 7.74189   5
   1  -7   3 128.264 10.3676   1
  -1  -7  -3 104.437 5.90815   3
   1  -7   3 107.873 5.90800   4
   1   7   3 118.649 7.76804   1
  -1   7  -3 118.146 6.16848   2
   1   7   3 98.6839 5.90344   3
  -1   7  -3 109.528 6.27541   4
   1   7   3 103.426 5.57446   4
   1   7   3 110.201 7.51015   1
  -3  -7  -3 75.2014 6.18280   3
   3  -7   3 99.0869 11.4174   1
  -3  -7  -3 87.7195 5.74079   2
   3  -7   3 81.0600 6.40662   5
   3  -7   3 85.2997 4.48610   4
   3   7   3 81.4183 5.96720   1
  -3   7  -3 86.4426 5.64621   2
   3   7   3 83.9092 6.28521   1
  -3   7  -3 85.6443 4.91127   4
   3   7   3 82.8274 4.59080   4
   5  -7   3 32.0041 4.79839   5
  -5  -7  -3 32.9320 4.09660   3
   5  -7   3 22.2256 6.60891   1
   5  -7   3 26.8372 3.80369   3
  -5  -7  -3 33.2425 4.31467   2
   5   7   3 30.6111 4.78074   5
  -5   7  -3 33.9656 4.22590   2
  -5   7  -3 27.5397 2.95673   3
   7  -7   3 12.0870 4.51860   5
   7  -7   3 3.88321 5.70860   1
  -7  -7  -3 8.43786 3.03642   3
  -7  -7  -3 10.9585 3.22025   2
  -7   7  -3 12.5376 2.98937   2
  -7   7  -3 16.8783 2.82737   3
   7   7   3 13.2980 4.00160   5
   9  -7   3 200.884 16.9939   1
   9  -7   3 153.588 18.3876   5
  -9  -7  -3 166.852 10.2533   3
  -9  -7  -3 172.275 10.4523   2
  -9   7  -3 159.711 10.2723   2
   9   7   3 167.972 10.9862   5
  -9   7  -3 158.507 9.09367   3
 -14  -8   3 2.10737 3.54878   4
 -14   8   3 3.05349 3.95603   4
 -12   8   3 45.7184 4.41064   2
 -10  -8   3 1.02235 2.47852   3
 -10  -8   3 1.60013 2.08124   1
 -10  -8   3 2.44899 3.11976   4
  10   8  -3 7.08683 4.34917   5
 -10   8   3 4.36159 2.73756   3
 -10   8   3 1.55979 2.00388   2
 -10   8   3 -1.3988 2.73652   4
 -10   8   3 8.41372 3.28707   5
  -8  -8   3 113.400 8.61996   4
  -8  -8   3 109.745 6.90524   3
  -8  -8   3 106.760 9.00848   1
   8  -8  -3 88.4400 13.8979   1
  -8   8   3 104.843 7.39044   4
  -8   8   3 101.480 7.33322   5
   8   8  -3 109.525 8.64664   5
  -8   8   3 104.370 7.00900   3
  -6  -8   3 13.5827 2.75635   3
  -6  -8   3 11.2087 3.77924   5
  -6  -8   3 12.3784 3.41227   4
   6  -8  -3 11.0935 5.63296   1
  -6  -8   3 7.85114 2.75287   1
  -6   8   3 9.46572 2.16530   2
  -6   8   3 11.3712 3.08113   5
   6   8  -3 12.9501 3.86682   5
  -6   8   3 10.4439 2.56686   4
  -6   8   3 9.98501 2.64827   3
  -4  -8   3 2.21068 2.98458   5
  -4  -8   3 1.27900 2.12243   5
  -4  -8   3 2.56671 2.45669   4
  -4  -8   3 1.71773 2.19019   1
   4  -8  -3 -3.1648 2.84937   1
  -4  -8   3 3.08576 1.52624   3
  -4   8   3 2.57471 1.75527   3
   4   8  -3 0.96905 1.51646   3
  -4   8   3 1.82323 1.96552   2
  -4   8   3 1.32291 1.41007   2
  -4   8   3 0.10959 1.73468   4
   4   8  -3 1.37114 2.69001   5
  -2  -8   3 52.2639 5.53812   5
  -2  -8   3 58.2786 6.85776   1
  -2  -8   3 49.4616 5.18455   5
  -2  -8   3 54.1149 3.34584   2
  -2   8   3 53.6189 3.80823   3
   2   8  -3 57.0889 3.49427   2
  -2   8   3 53.4515 3.92791   3
  -2   8   3 46.1285 3.60218   2
  -2   8   3 49.5162 3.63222   2
   0  -8   3 3.92661 2.58951   5
   0  -8   3 2.98583 2.63184   1
   0  -8   3 2.45623 1.96031   4
   0  -8   3 -1.5106 2.33882   5
   0  -8   3 2.74848 1.51329   2
   0   8   3 2.14609 1.49323   4
   0   8   3 3.76982 1.75202   3
   0   8   3 1.76435 1.42521   1
   0   8  -3 1.36767 1.63817   2
   0   8  -3 -0.0069 1.58199   4
   0   8   3 1.43224 1.80072   2
  -2  -8  -3 29.7732 3.57395   2
   2  -8   3 44.1349 9.01564   1
   2  -8   3 32.1288 4.46243   5
   2  -8   3 32.9223 3.15066   4
   2  -8   3 29.6835 4.65910   5
   2   8   3 29.9932 4.16650   1
  -2   8  -3 25.5456 3.29731   4
   2   8   3 30.2718 3.06391   4
  -2   8  -3 26.4780 3.29765   2
   2   8   3 40.9472 4.40153   1
  -4  -8  -3 8.60224 2.60205   2
   4  -8   3 10.1642 1.64341   4
  -4  -8  -3 8.10555 2.54929   3
   4  -8   3 12.6471 5.65124   1
   4  -8   3 18.4706 4.06012   5
  -4   8  -3 12.4197 2.30361   4
  -4   8  -3 12.5153 1.92169   3
   4   8   3 13.0929 3.06504   5
   4   8   3 8.16148 2.06713   4
  -4   8  -3 10.2951 3.03351   2
   6  -8   3 31.2499 7.58727   1
  -6  -8  -3 41.3358 5.67698   2
  -6  -8  -3 41.2065 4.48814   3
   6  -8   3 41.8117 5.92120   5
  -6   8  -3 37.4033 5.82005   3
   6   8   3 41.8095 5.98391   5
  -6   8  -3 46.2872 4.74004   2
   8  -8   3 27.0794 5.89044   5
  -8  -8  -3 36.8657 4.94961   3
  -8  -8  -3 31.1918 4.70895   2
   8  -8   3 28.0058 7.09536   1
  -8   8  -3 29.9501 4.53534   2
   8   8   3 35.8544 5.37103   5
  -8   8  -3 38.8763 4.38766   3
  10  -8   3 54.1645 8.20048   5
 -10  -8  -3 55.3454 6.21434   2
 -10  -8  -3 56.0821 6.09255   3
 -10   8  -3 64.5745 6.37316   2
 -10   8  -3 61.2106 5.55175   3
 -12   8  -3 8.43834 4.50954   3
 -11  -9   3 43.4079 6.11135   1
 -11  -9   3 38.0758 5.95540   4
 -11  -9   3 34.6910 5.03793   3
 -11   9   3 41.6933 6.16816   4
 -11   9   3 50.2856 5.76133   3
  11   9  -3 46.1246 7.79945   5
  -9  -9   3 10.3922 3.01321   3
  -9  -9   3 7.02562 3.94810   4
  -9  -9   3 7.58224 2.79629   1
   9  -9  -3 4.44736 7.23466   1
  -9   9   3 15.3978 3.38594   3
  -9   9   3 14.2670 2.65002   2
  -9   9   3 16.1009 3.74278   5
   9   9  -3 13.8179 4.87452   5
  -9   9   3 15.1605 5.66517   4
  -7  -9   3 213.716 9.98028   3
  -7  -9   3 201.769 12.6579   1
   7  -9  -3 174.298 15.9277   1
  -7  -9   3 196.723 11.4790   4
  -7   9   3 169.482 9.78659   5
  -7   9   3 197.903 10.1740   3
  -7   9   3 183.505 10.2321   4
   7   9  -3 190.518 11.8107   5
  -5  -9   3 2.77021 2.26192   1
  -5  -9   3 6.54036 2.06139   3
  -5  -9   3 1.58563 2.97412   4
  -5  -9   3 4.38317 3.45611   5
   5  -9  -3 1.55667 3.71386   1
   5   9  -3 2.33466 2.94517   5
   5   9  -3 2.77069 1.94234   3
  -5   9   3 2.79989 2.00252   4
  -5   9   3 3.73604 1.96364   3
  -5   9   3 2.59288 1.68058   2
   3  -9  -3 580.702 27.8331   1
  -3  -9   3 553.724 24.9878   5
  -3  -9   3 582.232 22.7886   3
  -3  -9   3 621.198 27.7139   1
  -3  -9   3 573.264 25.6063   5
  -3  -9   3 575.560 24.6549   4
  -3   9   3 587.158 23.5697   3
   3   9  -3 568.013 22.7544   2
  -3   9   3 551.550 23.2801   2
   3   9  -3 602.156 25.5158   5
   3   9  -3 553.497 22.7121   3
  -3   9   3 578.423 23.2522   2
  -1  -9   3 394.113 19.9486   1
  -1  -9   3 345.782 17.2148   5
  -1  -9   3 339.746 16.8409   5
  -1   9   3 342.138 16.7605   1
  -1   9   3 380.475 16.9705   2
   1   9  -3 357.157 15.0341   2
   1  -9   3 286.883 15.3293   5
   1  -9   3 308.404 14.7126   5
  -1  -9  -3 306.704 13.4894   3
   1  -9   3 309.693 13.4757   4
  -1  -9  -3 310.901 12.9529   4
   1  -9   3 328.146 18.8236   1
   1   9   3 300.280 15.2898   1
  -1   9  -3 337.914 16.7734   2
   1   9   3 284.332 13.0367   4
  -1   9  -3 284.437 13.7369   4
   1   9   3 309.827 15.5000   1
  -3  -9  -3 224.832 11.2394   2
  -3  -9  -3 226.088 9.70083   4
   3  -9   3 219.644 11.7379   5
   3  -9   3 226.063 9.88507   4
  -3  -9  -3 226.171 10.8020   3
   3  -9   3 234.070 17.0336   1
   3   9   3 219.540 11.3840   1
  -3   9  -3 222.740 10.5781   4
  -3   9  -3 219.939 10.9145   2
   3   9   3 215.337 10.1392   4
   5  -9   3 136.896 15.9513   1
  -5  -9  -3 134.101 6.21930   4
  -5  -9  -3 133.162 7.87325   3
   5  -9   3 138.091 6.25668   4
  -5  -9  -3 132.074 8.24534   2
   5  -9   3 129.778 8.85892   5
  -5   9  -3 141.760 6.88867   3
   5   9   3 135.132 6.97199   4
  -5   9  -3 139.730 7.06939   4
  -5   9  -3 133.751 8.15405   2
   5   9   3 139.144 8.05941   5
   7  -9   3 190.285 25.3633   1
  -7  -9  -3 180.008 10.7688   2
   7  -9   3 206.920 12.3365   5
  -7  -9  -3 190.313 10.7917   3
   7   9   3 186.098 10.9329   5
  -7   9  -3 200.129 9.67403   3
  -7   9  -3 197.634 10.9907   2
   9  -9   3 19.7008 6.34463   1
  -9  -9  -3 16.3833 3.82742   3
  -9  -9  -3 11.8614 3.28446   2
  -9   9  -3 9.18470 2.70850   3
   9   9   3 6.02885 4.05993   5
  -9   9  -3 14.8219 4.00889   2
 -12 -10   3 194.504 11.2105   3
 -12 -10   3 198.714 12.2562   4
 -12 -10   3 159.443 11.8293   1
  12  10  -3 162.811 14.2466   5
 -12  10   3 168.439 11.5410   4
 -12  10   3 194.015 12.7444   2
 -10 -10   3 5.13805 3.19917   3
  10 -10  -3 9.58370 6.27782   1
 -10 -10   3 3.91720 3.20652   4
 -10 -10   3 3.26215 2.36507   1
 -10  10   3 3.95971 2.18209   2
 -10  10   3 2.89501 2.51107   3
 -10  10   3 6.15860 3.22751   4
  -8 -10   3 2.68867 3.09080   4
  -8 -10   3 3.07438 2.36626   1
   8 -10  -3 -3.7235 4.73924   1
  -8 -10   3 1.42144 2.28790   3
  -8  10   3 3.20979 2.29256   3
  -8  10   3 3.32233 2.00542   2
  -8  10   3 3.16023 2.65262   4
  -8  10   3 7.72338 2.63567   5
   8  10  -3 1.74338 3.66064   5
  -6 -10   3 3.67948 2.16713   3
  -6 -10   3 3.86913 3.55887   5
  -6 -10   3 2.74269 3.04874   4
  -6 -10   3 -0.0046 2.22592   1
   6 -10  -3 -3.9443 3.75205   1
  -6  10   3 7.02056 2.63322   3
  -6  10   3 3.75382 2.32256   4
  -6  10   3 4.41601 2.55733   5
   6  10  -3 1.72891 3.27215   5
  -6  10   3 2.83537 1.80573   2
  -4 -10   3 218.987 10.3554   3
  -4 -10   3 224.244 15.7037   5
  -4 -10   3 231.047 12.2244   4
  -4 -10   3 243.599 14.5604   1
  -4 -10   3 236.786 13.3180   5
   4 -10  -3 215.027 15.5259   1
   4  10  -3 235.682 10.8009   3
   4  10  -3 239.204 10.1189   2
  -4  10   3 236.079 11.1117   3
   4  10  -3 241.582 10.1182   2
  -4  10   3 229.959 10.6593   2
   4  10  -3 228.185 12.7944   5
  -2 -10   3 -0.0842 1.27357   3
  -2 -10   3 1.28611 2.25092   4
  -2 -10   3 1.41139 2.42133   5
  -2 -10   3 0.11796 2.82281   5
  -2 -10   3 1.04654 2.62608   1
  -2 -10   3 2.78699 1.67238   2
   2 -10  -3 -3.2402 2.28343   1
   2  10  -3 0.70987 1.40831   3
   2  10  -3 1.43142 1.47721   2
  -2  10   3 1.38374 1.61905   3
   0 -10   3 254.467 13.4204   5
   0 -10   3 254.465 12.6717   4
   0 -10   3 247.528 14.0476   5
   0 -10   3 295.625 17.5223   1
   0 -10   3 253.227 12.5633   2
   0  10   3 299.233 13.6879   1
   0  10  -3 265.036 12.0230   2
  -2 -10  -3 706.580 28.8356   3
   2 -10   3 692.909 31.5724   5
  -2 -10  -3 757.179 29.4955   2
   2 -10   3 748.901 34.6854   1
   2 -10   3 693.293 29.7823   5
   2 -10   3 687.484 28.2653   4
  -2 -10  -3 717.933 28.0597   4
   2  10   3 693.134 30.0653   1
   2  10   3 683.389 28.3674   4
  -2  10  -3 709.710 28.9957   2
  -2  10  -3 667.461 28.9475   4
   2  10   3 760.709 29.4852   1
  -4 -10  -3 112.980 5.71638   4
   4 -10   3 104.674 5.66031   4
  -4 -10  -3 120.866 7.49660   2
   4 -10   3 115.055 14.3344   1
   4 -10   3 105.701 7.98753   5
  -4 -10  -3 113.417 6.99637   3
  -4  10  -3 104.285 8.16824   4
  -4  10  -3 117.086 5.79897   3
  -4  10  -3 112.900 7.04309   2
  -4  10  -3 112.593 5.71049   3
   6 -10   3 1.25210 5.75417   1
  -6 -10  -3 6.87956 1.54111   4
   6 -10   3 9.39657 3.90635   5
  -6 -10  -3 4.25128 2.42054   3
  -6 -10  -3 4.54543 2.43361   2
  -6  10  -3 6.71974 2.78089   2
   6  10   3 5.86682 2.97966   5
  -6  10  -3 7.17911 2.39834   4
  -6  10  -3 4.44517 1.99823   3
   6  10   3 9.87758 2.41833   4
   8 -10   3 8.42871 6.19016   1
   8 -10   3 8.66174 4.51339   5
  -8 -10  -3 8.10445 3.57866   3
  -8 -10  -3 4.47309 3.21446   2
   8  10   3 6.91442 3.59840   5
  -8  10  -3 7.75248 2.57568   3
  -8  10  -3 6.78937 3.02270   2
 -10 -10  -3 18.8995 4.08832   2
  10 -10   3 10.8523 6.25650   5
  10  10   3 17.2706 4.89050   5
 -10  10  -3 18.1429 4.08275   2
 -10  10  -3 21.3461 3.87886   3
  -9 -11   3 65.2019 6.45901   3
   9 -11  -3 80.6431 12.3338   1
  -9 -11   3 72.5223 7.74363   1
  -9 -11   3 81.2883 7.78736   4
  -9  11   3 69.4332 6.30975   3
  -9  11   3 70.0348 6.55319   4
  -9  11   3 73.5366 5.46258   2
  -9  11   3 78.4912 6.08679   5
   9  11  -3 68.2890 9.07661   5
  -7 -11   3 69.1143 7.62711   1
   7 -11  -3 93.0674 12.0476   1
  -7 -11   3 65.3246 6.85057   4
  -7 -11   3 67.6839 5.38243   3
  -7  11   3 66.4363 5.63091   3
   7  11  -3 67.5494 7.68829   5
  -7  11   3 61.1072 5.28461   5
  -7  11   3 69.2203 5.05304   2
   7  11  -3 74.9855 4.38333   2
  -7  11   3 64.7593 5.75788   4
   5 -11  -3 28.7439 6.74799   1
  -5 -11   3 23.0859 5.16511   5
  -5 -11   3 21.8566 4.50129   1
  -5 -11   3 34.7569 5.30817   4
  -5 -11   3 28.8909 3.57843   3
   5  11  -3 26.6693 5.40029   5
  -5  11   3 25.2464 3.24880   5
   5  11  -3 27.6029 2.85612   2
  -5  11   3 22.7647 3.19727   2
   5  11  -3 24.3668 2.90794   2
  -5  11   3 26.2918 3.74145   3
  -3 -11   3 6.68563 3.37223   5
   3 -11  -3 -0.7950 3.31481   1
  -3 -11   3 0.92633 2.46194   4
  -3 -11   3 3.07430 2.70622   5
  -3 -11   3 3.38549 2.72000   1
  -3 -11   3 1.21057 1.53148   3
  -3  11   3 1.78679 1.64056   2
   3  11  -3 2.71236 2.81123   5
   3  11  -3 3.97263 1.79672   2
  -3  11   3 1.91326 1.82724   3
  -1 -11   3 245.451 11.9535   4
  -1 -11   3 233.348 12.9588   5
  -1 -11   3 265.757 16.3861   1
  -1 -11   3 239.930 11.0067   2
  -1 -11   3 238.961 17.8138   5
   1  11  -3 252.656 11.1685   2
  -1  11   3 250.901 11.4275   2
   1  11  -3 231.017 10.2692   3
   1 -11   3 -2.2159 2.78599   5
  -1 -11  -3 2.32221 1.59092   4
   1 -11   3 -1.1090 1.87471   4
   1 -11   3 6.20998 4.70665   1
  -1 -11  -3 0.97327 1.82459   3
   1 -11   3 0.27493 2.73909   5
  -1  11  -3 -1.7058 1.55418   2
   3 -11   3 32.4945 3.27778   4
   3 -11   3 21.2008 6.41228   1
  -3 -11  -3 31.1588 3.01198   4
  -3 -11  -3 29.5155 3.89404   3
  -3 -11  -3 21.5571 3.69675   2
   3 -11   3 32.4760 4.90311   5
   3 -11   3 29.4906 5.32623   5
   3  11   3 27.5367 3.58144   4
  -3  11  -3 28.4135 2.84282   3
   3  11   3 26.0682 3.87947   1
  -3  11  -3 31.9073 3.89111   2
  -3  11  -3 33.5025 3.91880   4
   5 -11   3 36.6759 5.19823   5
  -5 -11  -3 29.6721 2.91576   4
   5 -11   3 18.1302 7.22181   1
   5 -11   3 29.1137 2.91495   4
  -5 -11  -3 41.1879 4.90661   3
  -5  11  -3 33.1336 3.16069   3
  -5  11  -3 35.1925 4.92789   2
   5  11   3 35.2441 4.22772   4
  -5  11  -3 36.2134 4.22951   4
  -7 -11  -3 24.3485 2.38417   4
  -7 -11  -3 20.3260 4.05875   2
   7 -11   3 30.4098 5.55958   5
   7 -11   3 11.1681 6.97160   1
  -7 -11  -3 24.1211 4.25307   3
  -7  11  -3 23.3617 4.30330   2
  -7  11  -3 24.2087 3.45194   3
   7  11   3 27.9268 4.47392   5
  -9 -11  -3 5.69441 3.41324   2
  -9 -11  -3 2.38382 2.49345   3
   9 -11   3 8.42216 5.18221   1
   9 -11   3 -1.1447 5.89832   5
  -9  11  -3 1.79818 3.35156   2
 -10 -12   3 18.8052 4.04753   3
 -10 -12   3 17.1248 4.65841   4
 -10  12   3 13.8822 3.94250   4
 -10  12   3 18.1827 4.07333   3
  10  12  -3 18.0323 5.98614   5
 -10  12   3 13.8040 3.12162   2
  -8 -12   3 35.5481 5.92130   4
   8 -12  -3 33.1767 8.76156   1
  -8 -12   3 30.9568 6.15584   1
  -8 -12   3 27.9134 4.38735   3
  -8  12   3 40.9829 4.14325   5
   8  12  -3 40.6532 7.42069   5
   8  12  -3 30.7082 3.45121   2
  -8  12   3 33.1795 3.89542   2
  -8  12   3 28.9833 4.28435   3
  -8  12   3 24.4930 4.58423   4
  -6 -12   3 35.2877 4.43159   3
  -6 -12   3 23.8065 5.44931   5
   6 -12  -3 24.1793 7.06306   1
  -6 -12   3 39.6112 5.70147   4
  -6 -12   3 25.1500 4.89151   1
  -6  12   3 32.2063 3.96125   2
   6  12  -3 36.4884 3.47768   2
   6  12  -3 34.7356 3.24629   2
  -6  12   3 32.7915 3.75070   5
  -6  12   3 39.7004 5.01608   4
   6  12  -3 37.7527 6.26383   5
  -6  12   3 38.5360 4.86548   3
  -4 -12   3 84.5676 7.74820   5
   4 -12  -3 77.4805 11.0624   1
  -4 -12   3 91.2544 5.46188   3
  -4 -12   3 83.8063 9.03686   1
  -4 -12   3 87.9984 7.17106   4
   4  12  -3 92.0615 5.35749   3
   4  12  -3 83.2950 7.96234   5
   4  12  -3 95.0187 5.32940   2
  -4  12   3 82.7815 5.73612   3
   4  12  -3 93.3027 5.22820   2
  -4  12   3 85.7458 5.59701   2
  -2 -12   3 43.9080 4.85405   4
  -2 -12   3 33.5315 3.10739   3
   2 -12  -3 44.2689 6.90751   1
  -2 -12   3 39.6755 3.39179   2
  -2 -12   3 45.7403 8.11946   1
  -2 -12   3 33.8967 5.38637   5
  -2 -12   3 33.9291 5.33086   5
  -2  12   3 32.9349 3.60712   2
  -2  12   3 39.4446 3.77430   3
   2  12  -3 31.2460 3.06779   3
   2  12  -3 34.7672 3.46313   2
   0 -12   3 25.9889 4.85738   5
   0 -12   3 19.3543 5.25981   1
   0 -12   3 28.5866 3.93888   4
   0 -12   3 26.6893 4.58560   5
   0 -12  -3 24.6213 3.07828   4
   0  12  -3 29.4690 3.50565   2
   0  12  -3 29.4610 2.74887   3
   2 -12   3 37.1428 3.80675   4
   2 -12   3 26.7456 6.58570   1
   2 -12   3 38.8808 5.35694   5
  -2 -12  -3 36.8548 3.46279   4
  -2 -12  -3 38.8814 4.58375   3
  -2  12  -3 34.2466 3.91744   2
  -2  12  -3 36.2470 3.08307   3
   2  12   3 35.8896 4.58463   1
  -2  12  -3 33.2382 2.67022   3
  -4 -12  -3 74.5733 5.93715   3
   4 -12   3 79.3781 4.90591   4
  -4 -12  -3 73.7994 6.16130   2
   4 -12   3 81.6059 7.11933   5
  -4 -12  -3 95.3997 5.36320   4
   4 -12   3 68.6700 13.8125   1
  -4  12  -3 75.5496 5.99695   2
  -4  12  -3 70.9156 4.84500   3
  -4  12  -3 80.5235 4.66101   3
   6 -12   3 4.45020 6.28070   1
   6 -12   3 0.40126 1.40455   4
  -6 -12  -3 0.49165 2.16877   2
   6 -12   3 3.17524 3.42406   5
  -6 -12  -3 2.23941 2.40194   3
  -6 -12  -3 -0.5840 1.50121   4
  -6  12  -3 4.50012 2.72203   2
  -6  12  -3 1.70317 2.05841   3
  -6  12  -3 0.43937 3.39657   4
   6  12   3 -0.8621 2.58168   5
   8 -12   3 60.4944 8.17056   5
   8 -12   3 72.5034 14.8220   1
  -8 -12  -3 59.9828 6.25505   3
  -8 -12  -3 69.3708 6.69237   2
   8  12   3 65.6261 6.85079   5
  -8  12  -3 72.2996 5.24663   3
  -8  12  -3 70.4953 6.44238   2
  10 -12   3 -5.9564 9.91863   5
 -10 -12  -3 9.70963 3.89430   3
 -10  12  -3 5.02555 3.32680   3
 -13  13   3 7.32285 2.83303   2
  -9 -13   3 0.57113 4.29914   5
   9 -13  -3 7.04710 4.92088   1
  -9 -13   3 1.58262 2.54451   1
  -9 -13   3 1.30741 3.13199   4
  -9 -13   3 4.89026 2.71217   3
   9  13  -3 2.57464 2.19382   2
  -9  13   3 0.51956 2.19555   2
  -9  13   3 4.08746 3.03195   3
  -9  13   3 1.06959 2.64193   4
   9  13  -3 2.46864 4.34737   5
  -7 -13   3 216.671 14.5425   5
   7 -13  -3 247.079 19.5559   1
  -7 -13   3 231.875 13.4934   4
  -7 -13   3 246.141 15.1818   1
  -7 -13   3 245.819 12.0777   3
  -7  13   3 232.279 11.7572   5
  -7  13   3 256.162 13.9435   3
  -7  13   3 225.921 12.4289   4
  -7  13   3 228.736 11.6923   2
   7  13  -3 263.601 11.0947   2
   7  13  -3 220.659 19.4576   5
  -5 -13   3 82.1675 8.14182   5
  -5 -13   3 108.607 6.23233   3
  -5 -13   3 85.9447 9.43186   1
   5 -13  -3 74.0362 11.6599   1
  -5 -13   3 93.6924 7.77573   4
  -5  13   3 84.4865 5.41748   5
  -5  13   3 89.9246 6.19529   3
  -5  13   3 84.7432 5.96852   2
   5  13  -3 91.2969 8.43973   5
   5  13  -3 97.7749 5.54186   2
   5  13  -3 100.620 5.55982   2
  -3 -13   3 264.098 16.9625   1
  -3 -13   3 260.407 11.6681   3
  -3 -13   3 263.568 13.4250   4
   3 -13  -3 252.623 17.5632   1
  -3 -13   3 262.494 14.5449   5
   3  13  -3 240.938 11.5311   3
  -3  13   3 270.743 12.4783   3
   3  13  -3 277.904 14.9261   5
   3  13  -3 267.992 11.9596   2
  -3  13   3 261.614 12.2937   2
   1 -13  -3 0.62635 1.68553   4
  -1 -13   3 3.57899 2.53867   4
  -1 -13   3 1.95581 4.04053   1
  -1 -13   3 0.03096 2.77327   5
   1 -13  -3 -3.9660 3.02102   1
  -1  13   3 1.04280 1.97161   2
   1  13  -3 -0.2626 1.52991   3
   1  13  -3 -0.4371 1.71482   2
  -1 -13  -3 49.3102 4.12185   4
   1 -13   3 60.7716 11.3105   1
   1 -13   3 43.7770 5.82841   5
   1 -13   3 53.7277 4.71106   4
  -1 -13  -3 44.9467 4.60543   3
  -1  13  -3 54.7885 3.43009   3
  -1  13  -3 54.1827 3.74782   3
  -1  13  -3 53.3665 4.73458   2
  -3 -13  -3 4.99879 1.88695   4
   3 -13   3 2.77476 4.62852   5
   3 -13   3 1.92171 5.10003   1
  -3 -13  -3 3.91861 2.50654   3
   3 -13   3 3.15456 2.10392   4
  -3  13  -3 1.95610 1.72129   3
  -3  13  -3 9.09926 1.80545   3
  -3  13  -3 2.42390 2.45811   2
   3  13   3 3.04525 1.75373   1
  -5 -13  -3 25.0030 3.11132   4
   5 -13   3 24.4003 3.06137   4
  -5 -13  -3 34.3394 7.48064   3
   5 -13   3 25.1662 4.46323   5
  -5 -13  -3 22.9891 4.20461   2
   5  13   3 21.0156 3.58982   5
  -5  13  -3 27.4690 3.38048   3
  -5  13  -3 24.8564 4.11773   2
   7 -13   3 31.2052 8.44879   1
   7 -13   3 63.1000 7.50532   5
  -7 -13  -3 45.4411 5.40750   2
  -7 -13  -3 51.9269 5.60756   3
  -7  13  -3 47.4104 4.50648   3
   7  13   3 44.3611 5.71596   5
  -7  13  -3 48.0552 5.38743   2
  -9 -13  -3 18.4502 4.32611   2
   9 -13   3 16.3479 7.34272   5
  -9 -13  -3 16.9252 4.30622   3
  -9  13  -3 17.6302 4.10894   2
   9  13   3 19.6978 4.55464   5
  -9  13  -3 30.7010 4.39184   3
 -12 -14   3 289.569 16.8667   4
 -12 -14   3 267.268 15.0509   3
 -12  14   3 287.849 14.5640   2
 -12  14   3 297.764 16.4439   4
 -10 -14   3 20.9771 6.92018   5
 -10 -14   3 22.8113 5.07255   4
 -10 -14   3 19.5849 3.90920   3
 -10  14   3 21.6614 4.39718   4
 -10  14   3 12.6670 3.55893   3
  10  14  -3 21.8386 6.61436   5
  10  14  -3 21.1647 3.52629   2
 -10  14   3 23.3959 4.03971   2
  -8 -14   3 444.510 24.0438   3
   8 -14  -3 461.965 27.5409   1
  -8 -14   3 487.514 23.8824   1
  -8 -14   3 445.736 23.4207   5
  -8 -14   3 482.641 22.1971   4
  -8  14   3 415.753 20.7517   4
   8  14  -3 491.770 19.2532   2
  -8  14   3 449.402 20.7697   3
  -8  14   3 395.706 20.1758   5
   8  14  -3 450.978 23.6420   5
  -8  14   3 450.771 20.1329   2
   6 -14  -3 -4.6903 5.97006   1
  -6 -14   3 15.6763 4.48909   4
  -6 -14   3 1.67982 2.34135   3
  -6 -14   3 3.86287 3.88770   5
  -6 -14   3 1.61243 3.19753   1
  -6  14   3 0.89058 2.14520   2
  -6  14   3 2.82429 2.95848   3
   6  14  -3 2.61241 4.79152   5
   6  14  -3 2.68482 2.00682   2
  -6  14   3 7.79260 1.99985   5
  -4 -14   3 72.5988 10.0592   1
   4 -14  -3 94.7369 11.6093   1
  -4 -14   3 71.2636 6.53579   4
  -4 -14   3 67.9886 5.23560   3
  -4 -14   3 70.6648 7.43816   5
  -4  14   3 75.7125 5.50968   2
   4  14  -3 68.8891 7.89943   5
  -4  14   3 67.4691 5.47568   3
   4  14  -3 75.3344 5.12395   2
  -2 -14   3 607.870 27.3864   5
   2 -14  -3 594.570 25.2425   4
  -2 -14   3 596.480 26.1545   4
  -2 -14   3 612.476 24.5070   3
  -2 -14   3 619.240 30.8658   1
   2 -14  -3 620.603 30.1502   1
   2  14  -3 638.551 25.1812   2
  -2  14   3 605.215 25.4392   2
   2  14  -3 587.077 24.5352   3
  -2  14   3 616.662 25.4498   3
   0 -14   3 44.0651 4.78384   4
   0 -14  -3 42.2361 4.02980   4
   0 -14   3 43.0399 5.53235   5
   0 -14   3 34.9865 7.16960   1
   0  14  -3 48.7498 4.40178   2
   0  14   3 46.0314 4.50025   2
   0  14  -3 44.2191 3.23646   3
   2 -14   3 539.389 29.6914   1
  -2 -14  -3 570.046 22.8822   4
   2 -14   3 549.183 24.5815   5
  -2 -14  -3 542.385 23.6145   3
   2 -14   3 569.767 23.1133   4
  -2  14  -3 539.018 22.1467   3
  -2  14  -3 577.485 23.7376   2
   2  14   3 511.902 24.6777   1
  -2  14  -3 555.769 21.9958   3
  -4 -14  -3 17.6937 4.49158   3
   4 -14   3 24.2469 3.16734   4
   4 -14   3 18.3007 4.17142   5
  -4 -14  -3 15.5137 2.85418   4
   4 -14   3 9.47749 6.61522   1
   6 -14   3 314.485 23.7749   1
   6 -14   3 336.908 14.1976   4
  -6 -14  -3 316.753 16.4405   2
  -6 -14  -3 333.509 16.2298   3
  -6 -14  -3 324.761 14.2690   4
   6 -14   3 334.732 17.1276   5
  -6  14  -3 317.690 16.1572   2
  -6  14  -3 344.229 14.7268   3
   8 -14   3 5.91582 5.90175   1
   8 -14   3 8.30011 5.44973   5
  -8 -14  -3 6.30588 3.19441   3
  -8 -14  -3 1.51579 2.32139   2
  -8  14  -3 3.06280 2.81441   2
   8  14   3 1.81216 3.32333   5
  -8  14  -3 3.75791 2.44561   3
 -13  15   3 20.4987 4.18183   2
  -9 -15   3 32.2627 5.86013   4
  -9 -15   3 23.8884 4.18253   3
  -9 -15   3 37.3124 8.02353   5
  -9  15   3 30.7433 4.95272   4
  -9  15   3 28.8048 4.42915   2
  -9  15   3 33.5780 5.58884   3
   9  15  -3 28.2556 3.87221   2
   9  15  -3 24.0867 6.48376   5
   7 -15  -3 39.1502 8.84765   1
  -7 -15   3 41.8394 5.23185   3
  -7 -15   3 44.9257 7.67899   5
  -7 -15   3 50.0550 6.64414   4
  -7  15   3 49.7903 4.43803   5
  -7  15   3 36.3358 4.82132   3
   7  15  -3 35.6737 4.04737   2
   7  15  -3 43.1144 7.31107   5
  -7  15   3 41.1011 4.62965   2
  -7  15   3 32.8108 4.75275   4
  -5 -15   3 208.531 10.2649   3
  -5 -15   3 208.557 12.0887   4
  -5 -15   3 183.622 12.7574   5
   5 -15  -3 180.608 16.7194   1
  -5 -15   3 194.343 15.0471   1
  -5  15   3 192.316 10.3336   2
  -5  15   3 191.494 10.9048   3
   5  15  -3 209.272 9.80664   2
   5  15  -3 201.467 13.1220   5
  -3 -15   3 89.4357 11.3778   1
  -3 -15   3 78.4071 7.79104   5
   3 -15  -3 58.0861 11.8021   1
  -3 -15   3 94.2433 7.09959   4
  -3 -15   3 85.1545 5.50900   3
   3  15  -3 86.0333 5.70864   2
  -3  15   3 83.4965 5.99266   3
  -3  15   3 78.8081 5.76923   2
   3  15  -3 79.9076 8.34288   5
  -1 -15   3 91.4905 7.02009   4
  -1 -15   3 99.3726 7.86608   5
  -1 -15   3 95.9914 12.9689   1
   1 -15  -3 87.3159 5.94423   4
   1 -15  -3 83.3107 11.2550   1
  -1  15   3 97.5695 6.51578   2
   1  15  -3 94.2536 6.15660   2
   1  15  -3 89.9970 5.65566   3
  -1 -15  -3 1.58142 2.42472   3
   1 -15   3 0.82714 2.17736   4
   1 -15   3 0.59512 2.66755   5
  -1 -15  -3 -0.3085 1.67068   4
   1 -15   3 1.96646 5.15286   1
   1  15   3 -0.6324 2.04291   2
  -1  15  -3 0.43859 1.53419   3
  -1  15  -3 1.44582 1.98615   3
  -1  15  -3 -1.8316 1.90535   2
  -3 -15  -3 2.03663 3.76800   3
   3 -15   3 4.02107 5.91256   5
   3 -15   3 -1.4536 1.91293   4
  -3 -15  -3 3.29873 2.00319   4
   3 -15   3 1.21606 6.32905   1
   3  15   3 0.08179 1.48949   1
  -3  15  -3 3.66088 2.48141   2
   5 -15   3 48.4959 9.17745   1
   5 -15   3 82.2932 7.25667   5
  -5 -15  -3 70.3612 6.12555   3
  -5 -15  -3 56.3482 4.71361   4
   5 -15   3 74.1650 4.95188   4
  -5  15  -3 69.7439 4.83337   3
  -5  15  -3 76.4526 6.28378   2
   7 -15   3 20.2190 7.70196   1
  -7 -15  -3 34.5010 5.41979   3
  -7 -15  -3 28.9131 3.62896   4
   7 -15   3 35.6969 7.05545   5
  -7  15  -3 30.0096 4.02012   3
  -7  15  -3 29.7215 4.63466   2
   7  15   3 29.8749 5.10209   5
  -9 -15  -3 72.6645 7.37054   3
  -9  15  -3 60.5692 5.93390   3
 -12  16   3 356.111 19.7198   2
 -10 -16   3 97.4022 7.83509   3
 -10 -16   3 96.7097 10.1549   4
  10  16  -3 99.2657 12.0319   5
  10  16  -3 93.4264 6.97712   2
 -10  16   3 87.4776 7.00517   2
 -10  16   3 101.608 8.09394   3
  -8 -16   3 256.087 14.5112   4
  -8 -16   3 259.468 13.2128   3
  -8 -16   3 229.972 17.1064   1
  -8 -16   3 247.991 16.3851   5
   8  16  -3 269.012 16.7579   5
   8  16  -3 263.956 12.1289   2
  -8  16   3 228.771 13.2660   4
  -8  16   3 271.001 13.6666   3
  -8  16   3 235.829 12.7883   2
  -6 -16   3 157.523 9.06815   3
  -6 -16   3 137.225 13.6819   1
  -6 -16   3 156.947 10.3305   4
   6 -16  -3 141.396 14.9723   1
  -6 -16   3 153.882 11.4304   5
  -6  16   3 153.820 8.97348   2
  -6  16   3 146.056 8.40635   5
  -6  16   3 151.187 9.21229   3
   6  16  -3 151.763 12.0172   5
   6  16  -3 171.876 8.41424   2
  -4 -16   3 238.028 13.0610   4
  -4 -16   3 242.434 11.4872   3
  -4 -16   3 229.433 17.0777   1
  -4 -16   3 226.543 14.0794   5
   4 -16  -3 230.568 18.0893   1
  -4  16   3 230.109 11.9666   2
   4  16  -3 254.707 11.5835   2
   4  16  -3 244.465 14.8985   5
   2 -16  -3 692.968 33.4603   1
  -2 -16   3 698.037 29.2923   4
   2 -16  -3 670.901 28.1956   4
  -2 -16   3 665.123 34.1885   1
  -2 -16   3 673.710 30.2315   5
  -2  16   3 653.779 28.2377   3
   2  16  -3 712.521 28.1573   2
  -2  16   3 669.414 28.4085   2
   0 -16  -3 158.084 13.8462   1
   0 -16   3 181.081 10.8913   5
   0 -16   3 188.907 9.98917   4
   0 -16   3 164.283 16.4111   1
   0 -16  -3 180.497 9.31267   4
   0  16   3 178.068 9.88020   2
   0  16  -3 173.066 9.50199   2
   2 -16   3 383.825 24.9073   1
   2 -16   3 371.694 18.3147   5
   2 -16   3 377.877 17.0348   4
  -2 -16  -3 386.562 18.4277   3
  -2 -16  -3 372.215 16.7349   4
  -2  16  -3 382.895 16.0252   3
  -2  16  -3 383.336 17.6329   2
  -4 -16  -3 49.5231 4.42191   4
   4 -16   3 57.8027 4.75785   4
   4 -16   3 65.7112 6.56889   5
  -4 -16  -3 58.0282 5.67234   3
  -4  16  -3 52.2966 4.17967   3
  -4  16  -3 52.1679 5.46334   2
   6 -16   3 330.064 14.0019   4
   6 -16   3 328.007 16.9666   5
  -6 -16  -3 301.531 15.6379   3
   6 -16   3 281.741 23.6134   1
  -6 -16  -3 301.438 14.0002   4
  -6  16  -3 304.455 14.1255   3
  -6  16  -3 324.969 16.0440   2
  -8 -16  -3 58.9563 6.47039   3
   8 -16   3 86.1464 14.2786   1
  -8  16  -3 54.7801 5.60382   3
   8  16   3 64.9702 7.62375   5
  -8  16  -3 67.1266 6.59994   2
 -11 -17   3 326.429 16.4784   3
  11  17  -3 306.246 21.6071   5
 -11  17   3 293.798 15.8577   2
  -9 -17   3 686.147 32.3000   4
  -9 -17   3 671.029 29.3557   3
   9  17  -3 664.220 33.3375   5
  -9  17   3 675.546 32.8857   3
  -9  17   3 660.313 29.2071   2
  -9  17   3 662.110 30.1672   4
   9  17  -3 711.313 28.2163   2
  -7 -17   3 220.792 17.7101   1
  -7 -17   3 248.855 12.8800   3
  -7 -17   3 270.956 16.1328   5
  -7 -17   3 245.773 14.2892   4
  -7  17   3 248.898 12.6269   5
  -7  17   3 247.357 13.2185   3
   7  17  -3 274.031 12.2916   2
   7  17  -3 235.281 16.0880   5
  -7  17   3 248.490 12.9381   2
  -5 -17   3 1118.07 43.9912   3
  -5 -17   3 1084.87 45.6034   4
  -5 -17   3 1093.82 49.2810   1
   5 -17  -3 1109.53 50.6068   1
  -5 -17   3 1091.74 47.1076   5
   5  17  -3 1160.73 43.8296   2
   5  17  -3 1056.71 47.2234   5
  -5  17   3 1085.61 46.2372   2
  -5  17   3 1094.29 44.6330   3
  -3 -17   3 2.29779 2.06412   3
  -3 -17   3 2.40702 4.79211   1
  -3 -17   3 3.86003 3.25577   5
  -3 -17   3 1.49862 3.09195   4
   3 -17  -3 -0.8363 4.11546   1
  -3  17   3 0.58784 2.44595   3
   3  17  -3 0.72497 2.16429   2
  -3  17   3 0.86954 2.15169   2
   1 -17  -3 1346.32 54.8712   1
  -1 -17   3 1197.62 56.6942   1
  -1 -17   3 1255.31 51.9598   5
   1 -17  -3 1269.64 50.3343   4
  -1 -17   3 1267.83 51.7713   4
  -1  17   3 1260.54 51.0748   2
   1  17  -3 1287.42 50.3807   2
   1 -17   3 79.3611 6.11842   4
   1 -17   3 77.3748 7.06563   5
   1 -17   3 72.6039 14.6580   1
  -1 -17  -3 78.9338 5.65783   4
  -1  17  -3 74.2058 4.87319   3
  -1  17  -3 72.8995 6.02630   2
   1  17   3 70.8596 6.15581   2
  -3 -17  -3 41.9890 5.60934   3
   3 -17   3 61.3813 6.37076   5
   3 -17   3 24.5321 7.84046   1
  -3 -17  -3 38.4151 4.15084   4
   3 -17   3 42.6583 4.47356   4
  -3  17  -3 41.0239 3.75769   3
  -3  17  -3 47.3484 5.65939   2
   5 -17   3 190.614 11.3728   5
   5 -17   3 150.472 18.5791   1
   5 -17   3 163.814 8.81698   4
  -5 -17  -3 166.733 10.2441   3
   5  17   3 177.746 10.6768   5
  -5  17  -3 161.402 10.3224   2
  -5  17  -3 164.513 8.66858   3
  -7 -17  -3 51.7150 4.72255   4
  -7 -17  -3 45.4546 5.74515   3
   7 -17   3 27.4476 7.58937   1
  -7  17  -3 50.4081 5.80722   2
  -7  17  -3 36.6763 5.21488   3
   7  17   3 41.3246 6.39137   5
 -10 -18   3 134.462 9.12120   3
 -10 -18   3 126.987 10.5310   4
 -10  18   3 111.939 9.24170   4
 -10  18   3 118.635 8.63440   2
  10  18  -3 136.274 8.69408   2
  10  18  -3 135.483 14.4055   5
  -8 -18   3 457.390 27.3141   1
  -8 -18   3 545.637 25.3244   4
  -8 -18   3 547.222 23.6480   3
   8  18  -3 571.760 22.7968   2
  -8  18   3 538.633 24.1963   3
  -8  18   3 539.877 23.7263   2
   8  18  -3 501.400 27.2739   5
  -8  18   3 501.090 23.9262   4
  -6 -18   3 251.990 15.8177   5
  -6 -18   3 235.362 18.6610   1
  -6 -18   3 258.539 14.5903   4
  -6 -18   3 263.410 15.9113   3
   6  18  -3 269.247 16.5738   5
  -6  18   3 271.998 13.6565   3
   6  18  -3 280.076 12.8557   2
  -6  18   3 253.659 13.4432   2
  -4 -18   3 204.310 12.8851   5
  -4 -18   3 164.218 16.2663   1
  -4 -18   3 193.314 11.8286   4
  -4 -18   3 206.896 10.4317   3
   4  18  -3 191.709 13.7794   5
  -4  18   3 218.703 11.2134   3
  -4  18   3 187.833 10.9153   2
   4  18  -3 229.193 10.7248   2
  -2 -18   3 932.493 41.2546   5
  -2 -18   3 930.129 40.2148   4
   2 -18  -3 957.755 39.5752   4
   2 -18  -3 1066.60 44.7757   1
  -2  18   3 950.308 39.8755   2
  -2  18   3 976.518 39.7371   3
   2  18  -3 1013.12 39.5811   2
   0 -18   3 41.3769 5.39172   5
   0 -18   3 39.7788 5.40527   4
   0 -18  -3 37.8576 4.80151   4
   0 -18   3 21.8660 7.37053   1
   0  18   3 45.2807 5.71138   2
   0  18  -3 39.0177 3.60385   3
   0  18  -3 35.3475 4.71660   2
  -2 -18  -3 30.8343 4.55050   3
   2 -18   3 46.7417 5.66855   5
   2 -18   3 32.0017 4.71398   4
  -2  18  -3 31.5742 3.54194   3
  -2  18  -3 28.9506 4.92962   2
   2  18   3 32.8295 4.93612   2
   4 -18   3 506.966 22.3633   4
   4 -18   3 522.108 24.0181   5
   4 -18   3 464.928 30.3297   1
  -4 -18  -3 507.147 23.0056   3
  -4  18  -3 517.046 23.2599   2
  -4  18  -3 512.669 21.2210   3
   6 -18   3 649.099 26.5340   4
   6 -18   3 630.035 36.1792   1
  -6  18  -3 633.281 31.8469   2
  -6  18  -3 639.361 26.5460   3
 -11  19   3 39.6010 6.56021   2
  -9 -19   3 59.6040 7.93826   4
  -9 -19   3 73.3829 6.66435   3
   9  19  -3 49.9696 9.71761   5
  -9  19   3 59.6161 6.54548   3
   9  19  -3 67.7650 6.32495   2
  -9  19   3 53.4216 5.81314   2
  -9  19   3 54.2749 6.38856   4
  -7 -19   3 113.191 8.13898   3
  -7 -19   3 118.919 9.38135   4
  -7  19   3 111.767 8.20303   3
   7  19  -3 109.394 11.2018   5
  -7  19   3 115.097 8.12254   2
  -5 -19   3 160.882 10.8817   4
  -5 -19   3 179.922 10.2127   3
  -5 -19   3 164.005 11.6565   5
  -5 -19   3 127.665 15.3039   1
  -5  19   3 157.997 9.27948   5
   5  19  -3 157.084 12.6844   5
  -5  19   3 149.517 9.42518   2
   5  19  -3 161.560 9.08487   2
  -5  19   3 150.112 9.57768   3
   3 -19  -3 4.03383 2.04372   4
  -3 -19   3 12.7991 3.75612   5
  -3 -19   3 6.67234 3.64483   4
  -3 -19   3 -3.6362 4.98845   1
   3  19  -3 6.60108 2.79592   2
  -3  19   3 6.77826 2.87205   3
  -3  19   3 5.93787 3.03846   2
  -1 -19   3 53.6553 9.61249   1
   1 -19  -3 64.8361 5.41422   4
  -1 -19   3 54.6875 6.06458   4
  -1 -19   3 73.2996 6.86070   5
  -1  19   3 65.8498 6.04786   2
   1  19  -3 69.7682 7.12116   2
   1 -19   3 2.43254 2.39612   4
  -1 -19  -3 2.88916 2.30128   4
   1 -19   3 -3.2068 6.09259   1
  -1  19  -3 3.24588 1.94859   3
   1  19   3 0.54805 2.20964   2
  -1  19  -3 2.79164 2.58361   2
   3 -19   3 7.30025 7.03829   1
  -3 -19  -3 28.8304 4.86337   3
   3 -19   3 16.6373 3.31229   4
  -3 -19  -3 17.0243 3.22216   4
  -3  19  -3 17.8304 4.26595   2
  -3  19  -3 17.4152 2.84476   3
   3  19   3 18.0092 4.40304   2
   5 -19   3 4.47401 2.22584   4
   5 -19   3 2.18508 6.64206   1
  -5 -19  -3 1.39036 3.32470   3
  -5 -19  -3 4.09341 2.32286   4
  -5  19  -3 2.26033 2.33864   3
  -5  19  -3 1.10423 2.61870   2
  -7 -19  -3 5.77719 4.39285   4
  -7  19  -3 2.59565 3.26962   3
  10  20  -3 27.7793 10.2471   5
 -10  20   3 27.3340 4.86705   2
  -6 -20   3 87.1075 8.22287   4
  -6 -20   3 90.0720 7.11475   3
   6  20  -3 99.7840 7.96955   2
   6  20  -3 98.6960 10.5571   5
  -6  20   3 78.3201 6.66228   2
  -6  20   3 88.2609 7.11804   3
  -4 -20   3 60.8052 7.34784   5
  -4 -20   3 36.8220 5.72425   4
  -4 -20   3 45.6293 5.04434   3
   4  20  -3 42.5646 7.89087   5
  -4  20   3 40.0279 4.97376   2
  -4  20   3 46.5710 5.22995   3
   0 -20  -3 47.5976 4.84253   4
   0 -20   3 51.1306 5.67487   4
   0  20  -3 49.9459 5.56041   2
   0  20   3 50.8310 5.62064   2
   0  20  -3 50.9563 4.34022   3
   2 -20   3 0.33751 2.31136   4
   2 -20   3 -0.8826 6.21450   1
  -2 -20  -3 -0.9144 1.90103   4
   2  20   3 1.93558 2.73995   2
  -2  20  -3 2.57048 1.93448   3
  -2  20  -3 3.24679 2.37137   2
  -4 -20  -3 74.1012 7.73695   3
  -4 -20  -3 73.8494 5.89972   4
   4 -20   3 76.0685 6.00169   4
  -4  20  -3 76.6988 6.88807   2
  -4  20  -3 72.3959 5.48411   3
  -6 -20  -3 11.0679 3.29869   4
   6 -20   3 11.0356 2.54817   4
  -6 -20  -3 9.99711 3.61296   3
  -6  20  -3 4.38271 3.08045   3
  -6  20  -3 6.09099 3.73014   2
  -9 -21   3 28.1235 5.05901   3
   9  21  -3 34.3721 9.76443   5
  -9  21   3 36.2559 5.32546   2
   9  21  -3 31.6145 6.82698   2
  -5 -21   3 245.130 18.1850   4
  -5 -21   3 209.582 19.4476   1
  -5 -21   3 276.155 13.2988   3
   5  21  -3 259.085 22.1016   5
  -5  21   3 247.314 13.4893   2
  -5  21   3 261.360 13.6921   3
   5  21  -3 272.412 13.2525   2
   1 -21  -3 98.1879 7.09733   4
  -1 -21   3 133.968 11.8501   5
  -1 -21   3 98.9358 7.97989   4
   1  21  -3 105.463 6.37948   3
  -1  21   3 108.224 8.00272   2
   1  21  -3 97.0325 7.37978   2
   1 -21   3 15.0508 3.70003   4
  -1 -21  -3 15.2741 3.42243   4
   1 -21   3 3.70885 6.06953   1
  -1  21  -3 8.33230 3.25150   2
   1  21   3 14.5101 3.97182   2
  -1  21  -3 16.1831 3.06399   3
   3 -21   3 1.91063 7.27940   1
   3 -21   3 10.5328 2.63551   4
  -3 -21  -3 8.29209 2.71745   4
  -3  21  -3 12.1313 2.95614   3
   3  21   3 10.1925 3.98577   2
  -3  21  -3 9.82334 3.49969   2
  -5 -21  -3 54.3246 6.76637   3
  -5 -21  -3 39.6775 4.72430   4
   5 -21   3 40.5920 4.45704   4
  -5  21  -3 40.2859 5.75470   2
  -5  21  -3 40.8508 4.97521   3
  -8 -22   3 35.2271 5.57872   3
   8  22  -3 35.8089 9.53398   5
  -8  22   3 42.6948 5.32767   2
   8  22  -3 42.1990 5.91294   2
   2 -22   3 18.1319 7.78778   1
  -2 -22  -3 37.5789 4.48209   4
   2 -22   3 36.8339 4.96977   4
  -2  22  -3 32.4456 4.46797   3
   2  22   3 34.9515 5.78123   2
  -2  22  -3 38.8119 5.34620   2
  -4 -22  -3 7.61665 3.47232   3
  -4 -22  -3 5.36500 2.78615   4
   4 -22   3 10.6432 3.07518   4
  -4  22  -3 3.51952 2.74439   2
  -4  22  -3 4.93345 2.80771   3
   6 -22   3 37.6798 6.92043   4
  -6 -22  -3 35.6452 6.09501   4
  -7 -23   3 52.8658 5.78023   3
   7  23  -3 51.0414 10.4939   5
   7  23  -3 50.2000 6.31960   2
  -1 -23  -3 49.5125 7.59747   4
   1 -23   3 31.7247 9.02622   1
  -1  23  -3 36.7292 5.54019   2
   1  23   3 34.4540 5.34583   2
  -1  23  -3 39.1584 4.57311   3
   3 -23   3 8.02267 2.68334   4
  -3  23  -3 9.07482 3.01200   3
  -3  23  -3 5.74487 3.04636   2
  -5 -23  -3 96.3013 7.08935   4
   5 -23   3 98.9740 7.18350   4
   8  24  -3 7.67100 11.3573   5
  -6 -24   3 1.69155 6.55898   1
  -6 -24   3 8.39291 3.36664   3
   6  24  -3 -8.8578 6.59230   5
   6  24  -3 6.74123 4.01559   2
  -2 -24  -3 5.54178 2.78712   4
   2 -24   3 6.47416 2.96017   4
  -2  24  -3 4.37187 2.95826   3
  -2  24  -3 5.28176 3.07596   2
  -4 -24  -3 46.0072 5.44427   4
   4 -24   3 43.8495 6.49675   4
   7  25  -3 27.8028 11.4920   5
   7  25  -3 4.25770 6.41863   2
  -5 -25   3 130.775 15.4158   1
   5  25  -3 130.613 9.47770   2
  -1  25  -3 -0.2596 3.08766   3
  -4 -26   3 65.6990 12.4611   1
   4  26  -3 45.0180 8.19530   2
   0  26  -3 121.705 9.06082   3
 -14   0   4 136.207 13.1763   1
 -14   0   4 156.506 11.9595   4
 -14   0   4 134.841 12.1486   3
 -12   0   4 243.945 17.1163   1
 -12   0   4 233.881 14.5610   4
 -12   0   4 236.654 13.0210   3
 -10   0   4 95.5948 6.81279   3
 -10   0   4 95.4525 9.91670   1
 -10   0   4 93.4948 8.39270   4
  10   0  -4 97.6203 8.53686   5
 -10   0   4 77.3255 8.04280   5
  -8   0   4 3105.56 117.580   3
  -8   0   4 3213.89 118.209   5
   8   0  -4 2971.35 118.657   5
  -8   0   4 3059.99 123.075   1
   6   0  -4 35.5331 3.28740   3
  -6   0   4 36.8759 5.37336   4
  -6   0   4 27.3466 5.61014   1
  -6   0   4 32.3909 3.21949   3
  -6   0   4 30.2871 3.76541   5
  -4   0   4 3580.52 139.266   5
  -4   0   4 3818.80 143.995   1
  -4   0   4 3638.49 139.929   4
  -4   0   4 3681.94 138.187   3
  -2   0   4 270.196 12.1880   5
  -2   0   4 226.480 11.5584   4
   2   0  -4 233.568 10.8373   4
  -2   0   4 244.591 11.8359   5
  -2   0   4 255.059 14.9722   1
   0   0   4 2407.09 93.8712   4
   0   0   4 2543.48 94.3984   5
   0   0   4 2428.01 95.4538   2
   0   0   4 2523.58 98.4422   1
   0   0  -4 2454.99 93.5950   2
  -2   0  -4 3827.73 142.123   2
   2   0   4 3891.67 142.205   5
   2   0   4 3801.17 146.137   1
   2   0   4 3662.30 140.745   4
   2   0   4 3608.25 140.368   4
   4   0   4 9.25971 3.19384   5
   4   0   4 12.8653 2.02375   3
   4   0   4 3.69168 3.65700   1
  -4   0  -4 8.72386 2.55229   2
   6   0   4 456.370 20.7266   5
  -6   0  -4 447.228 18.9839   3
   6   0   4 438.719 24.2802   1
  -6   0  -4 467.406 20.5371   2
   8   0   4 21.4057 6.08039   1
  -8   0  -4 39.7900 4.49663   3
   8   0   4 31.6895 5.75940   5
  -8   0  -4 36.7620 4.99411   2
  10   0   4 1383.29 56.5991   5
 -10   0  -4 1358.70 54.2479   3
 -10   0  -4 1325.31 61.9414   2
 -15  -1   4 235.844 18.1600   1
 -15   1   4 265.840 19.2703   1
 -13  -1   4 76.9439 8.89271   3
 -13  -1   4 74.2763 9.56219   1
 -13   1   4 68.6637 11.8979   3
 -13   1   4 77.8802 14.3847   4
 -13   1   4 70.6468 9.67342   1
 -11  -1   4 78.4615 7.95886   4
 -11  -1   4 78.5606 6.56414   3
 -11  -1   4 89.6241 9.67564   1
 -11   1   4 84.5760 8.00303   4
 -11   1   4 63.8024 6.34194   3
 -11   1   4 80.2682 9.75138   1
  -9  -1   4 9.31676 6.21454   4
  -9  -1   4 10.5102 3.77925   1
  -9  -1   4 13.8429 3.32964   3
  -9  -1   4 8.58097 3.72017   5
   9  -1  -4 18.1726 4.22676   5
  -9   1   4 10.6328 3.98504   1
  -9   1   4 9.93270 4.01254   5
  -9   1   4 21.1752 3.67273   3
   9   1  -4 19.3516 4.49623   5
  -9   1   4 13.7689 5.13006   4
  -7  -1   4 970.996 43.2211   1
  -7  -1   4 975.369 38.8796   5
  -7  -1   4 1008.28 40.0417   4
  -7  -1   4 971.818 38.0411   3
  -7   1   4 970.786 38.2003   3
  -7   1   4 942.076 43.2978   1
  -7   1   4 914.265 39.5717   4
  -7   1   4 947.743 38.5863   5
  -5  -1   4 20.7532 2.62079   3
   5  -1  -4 22.9649 2.58333   3
  -5  -1   4 21.5112 3.36412   5
  -5  -1   4 25.5684 4.39627   4
  -5   1   4 24.0186 4.08140   4
  -5   1   4 21.5136 2.65010   3
   5   1  -4 23.7479 2.58522   3
  -5   1   4 22.8540 3.37232   5
  -3  -1   4 354.703 15.9088   5
  -3  -1   4 368.046 19.4183   1
  -3  -1   4 358.767 16.3589   4
  -3   1   4 338.125 15.4079   5
  -3   1   4 343.364 16.5433   4
  -3   1   4 365.450 14.3254   3
  -3   1   4 354.147 19.0300   1
  -3   1   4 354.314 14.3020   3
   1  -1  -4 2028.20 76.6926   2
  -1  -1   4 2022.25 81.8007   1
  -1  -1   4 1995.55 78.2254   5
  -1  -1   4 2096.76 78.1817   5
  -1  -1   4 2018.28 77.6437   4
  -1  -1   4 2005.98 76.5689   2
  -1   1   4 2021.52 81.5810   1
  -1   1   4 2109.81 77.7432   5
  -1   1   4 1999.54 76.6463   2
  -1   1   4 1963.62 77.4181   4
   1   1  -4 2003.30 76.5793   2
   1  -1   4 8.21346 1.98818   2
   1  -1   4 4.49044 2.72529   1
   1  -1   4 7.61594 2.05526   4
   1  -1   4 6.95585 2.59902   5
  -1  -1  -4 9.18076 2.28600   2
   1   1   4 2.30854 2.26851   1
   1   1   4 7.59867 1.39794   4
  -1   1  -4 7.75498 2.13657   2
   1   1   4 7.16953 2.09952   4
  -3  -1  -4 705.419 28.8845   2
   3  -1   4 690.916 28.9347   5
   3  -1   4 712.087 32.6307   1
   3   1   4 717.506 28.7637   5
  -3   1  -4 719.504 28.9805   2
   3   1   4 687.239 31.8651   1
  -5  -1  -4 43.5195 3.61932   3
   5  -1   4 47.8441 5.78538   5
  -5  -1  -4 42.1456 4.57788   2
   5  -1   4 36.1691 6.66922   1
   5   1   4 39.4116 3.39776   3
   5   1   4 28.6096 6.02112   1
  -5   1  -4 42.2213 3.54584   3
   5   1   4 43.2014 5.68650   5
  -5   1  -4 40.4245 4.48800   2
   7  -1   4 92.6044 8.61004   5
  -7  -1  -4 83.8737 6.77336   2
  -7  -1  -4 86.9813 6.02021   3
   7  -1   4 73.2542 13.8296   1
   7   1   4 87.9226 8.39683   5
  -7   1  -4 88.2917 6.88385   2
  -7   1  -4 91.6896 5.86211   3
  -9  -1  -4 49.3349 5.20905   3
  -9  -1  -4 57.6892 8.68531   2
   9  -1   4 36.7517 6.77129   5
   9   1   4 38.9345 6.96679   5
  -9   1  -4 41.1008 4.90685   3
  -9   1  -4 48.6062 7.88527   2
 -11  -1  -4 39.6038 5.61231   3
 -14  -2   4 123.780 12.2089   1
 -14  -2   4 135.474 12.8644   3
 -14  -2   4 125.273 10.9764   4
 -14   2   4 128.388 18.7609   1
 -14   2   4 132.329 11.1481   4
 -12  -2   4 13.4524 3.37968   3
 -12  -2   4 8.83417 3.62416   1
 -12  -2   4 9.16007 4.48044   4
 -12   2   4 11.7827 4.58888   4
 -12   2   4 9.33460 3.38728   3
 -12   2   4 8.66360 4.31093   1
 -10  -2   4 1.84847 3.43532   4
 -10  -2   4 5.13444 3.07578   1
  10  -2  -4 5.93643 3.75224   5
 -10  -2   4 1.80534 2.45427   3
 -10  -2   4 -6.9985 3.53687   5
 -10   2   4 -4.2909 3.23910   5
 -10   2   4 4.87376 2.96271   4
  -8  -2   4 45.6405 5.19532   5
  -8  -2   4 52.7173 6.39429   4
  -8  -2   4 47.8844 4.49588   3
   8  -2  -4 51.5146 5.08180   5
  -8  -2   4 46.8512 7.08545   1
  -8   2   4 45.9118 5.63136   4
   8   2  -4 57.9003 5.84792   5
  -8   2   4 50.3704 5.53774   5
  -8   2   4 51.6020 4.56371   3
  -6  -2   4 90.2946 5.26392   3
  -6  -2   4 87.9717 6.13958   5
  -6  -2   4 96.8415 7.19295   4
  -6  -2   4 83.1824 8.53197   1
   6   2  -4 94.6407 5.22133   3
  -6   2   4 82.3614 8.64557   1
  -6   2   4 89.2290 6.64479   4
  -6   2   4 87.2764 5.32355   3
   6   2  -4 83.1987 6.70510   5
  -6   2   4 86.0276 5.73618   5
  -4  -2   4 73.6782 5.51000   5
  -4  -2   4 82.8275 8.21695   1
  -4  -2   4 75.2225 4.19170   3
  -4  -2   4 78.6513 6.17977   4
  -4   2   4 81.3019 5.23893   5
  -4   2   4 85.7923 4.56417   3
   4   2  -4 88.8509 4.21762   3
  -4   2   4 76.5591 5.81207   4
  -4   2   4 73.8228 7.76123   1
  -2  -2   4 51.6143 5.31415   5
  -2  -2   4 42.4103 4.55646   4
  -2  -2   4 49.3513 4.76491   5
   2  -2  -4 50.5827 3.27054   2
  -2  -2   4 48.2630 6.52214   1
   2   2  -4 48.1479 3.87977   4
  -2   2   4 49.3739 6.38839   1
  -2   2   4 51.1134 3.09067   2
  -2   2   4 52.6736 4.35997   4
  -2   2   4 50.0942 3.00007   3
  -2   2   4 53.1805 3.17758   3
   0  -2   4 36.1572 6.32607   1
   0  -2   4 35.0024 4.35517   5
   0  -2   4 37.4029 4.48055   5
   0  -2  -4 33.7367 3.23060   2
   0  -2   4 35.0232 3.66635   4
   0   2   4 34.4639 5.63093   1
   0   2   4 47.3980 2.88824   4
   0   2  -4 36.2612 3.13954   2
   0   2   4 34.8840 3.09748   2
   0   2   4 35.4169 3.40234   4
   0   2  -4 33.3516 2.84519   4
   2  -2   4 98.8256 6.66391   5
   2  -2   4 100.175 4.93033   4
  -2  -2  -4 103.687 6.21105   2
   2  -2   4 99.9182 9.37157   1
  -2  -2  -4 103.112 5.04464   3
   2   2   4 102.803 5.09334   4
   2   2   4 101.870 4.54117   4
   2   2   4 96.1813 6.12270   5
   2   2   4 98.1260 8.64610   1
  -2   2  -4 104.400 6.12126   2
  -4  -2  -4 2.20722 1.54382   3
   4  -2   4 1.78471 3.81070   1
   4  -2   4 3.42891 2.91407   5
  -4  -2  -4 5.63592 2.58655   2
   4   2   4 2.76586 2.82851   5
  -4   2  -4 1.50549 2.13538   2
   4   2   4 1.55264 2.87958   1
   4   2   4 4.82595 1.76079   3
   6  -2   4 32.8771 3.64800   3
   6  -2   4 33.1937 7.20211   5
  -6  -2  -4 44.2678 5.28297   2
   6  -2   4 23.3509 6.56609   1
  -6  -2  -4 34.5023 3.76286   3
   6   2   4 20.8776 6.06563   1
  -6   2  -4 34.2613 3.40619   3
   6   2   4 42.7830 5.64557   5
  -6   2  -4 39.8909 5.17538   2
   8  -2   4 39.8594 6.77085   5
  -8  -2  -4 36.8104 5.27527   2
   8  -2   4 27.0782 6.79479   1
  -8  -2  -4 38.0917 4.63724   3
   8   2   4 39.3638 6.33695   5
  -8   2  -4 37.4818 5.56827   2
   8   2   4 29.0750 5.80475   1
  -8   2  -4 41.3810 4.13581   3
  10  -2   4 0.82153 5.43871   5
 -10  -2  -4 11.1880 3.71891   3
  10   2   4 -0.3808 5.19025   5
 -10   2  -4 14.9108 3.83654   3
 -13  -3   4 53.1526 10.8938   4
 -13  -3   4 55.3350 8.20099   3
 -13  -3   4 49.2882 8.27440   1
 -13   3   4 57.9861 6.66968   3
 -13   3   4 53.7939 12.5175   4
 -11  -3   4 31.3447 6.02617   4
 -11  -3   4 25.6982 4.28904   3
  11   3  -4 20.0163 5.94792   5
 -11   3   4 26.9781 5.12088   4
 -11   3   4 24.6115 4.15964   3
  -9  -3   4 155.808 12.2835   1
  -9  -3   4 151.150 9.96811   5
  -9  -3   4 175.504 9.01340   3
  -9  -3   4 162.171 11.4767   4
   9  -3  -4 145.588 9.42807   5
  -9   3   4 147.385 9.77719   5
  -9   3   4 159.192 13.2296   4
  -9   3   4 160.340 9.03826   3
  -7  -3   4 228.450 12.5959   4
  -7  -3   4 230.526 14.8598   1
  -7  -3   4 224.405 11.4385   5
  -7  -3   4 222.493 10.4938   3
  -7   3   4 207.521 11.8447   4
  -7   3   4 215.805 10.6408   3
  -7   3   4 225.821 11.1457   5
   7   3  -4 215.786 11.9191   5
  -5  -3   4 2.21840 2.10260   1
  -5  -3   4 0.38126 1.33218   3
  -5  -3   4 4.12320 2.82209   4
  -5  -3   4 1.28017 1.94264   5
   5   3  -4 -0.8569 2.14563   5
  -5   3   4 1.51966 1.75143   5
   5   3  -4 2.82144 1.47748   3
  -5   3   4 -0.3252 1.50471   1
  -5   3   4 3.01223 2.40060   4
  -5   3   4 0.58045 1.54564   3
  -3  -3   4 565.103 27.3299   1
  -3  -3   4 602.941 24.6256   5
  -3  -3   4 530.572 23.7564   4
  -3  -3   4 542.295 23.8355   5
  -3   3   4 571.468 22.1468   3
  -3   3   4 545.270 22.1503   3
  -3   3   4 563.432 23.4414   4
  -3   3   4 545.823 26.7772   1
  -1  -3   4 651.504 27.9735   5
  -1  -3   4 672.298 27.8216   5
   1  -3  -4 664.413 26.1857   2
  -1  -3   4 678.932 31.1731   1
  -1  -3   4 683.526 25.8768   2
  -1  -3   4 643.422 27.0165   4
  -1   3   4 671.790 26.7046   4
   1   3  -4 647.993 25.8265   2
  -1   3   4 662.376 30.4083   1
  -1   3   4 629.661 25.6527   3
   1   3  -4 670.598 26.4742   4
  -1   3   4 612.602 25.9158   2
  -1   3   4 661.016 25.9792   4
  -1   3   4 687.313 25.6418   3
  -1  -3  -4 141.235 7.60644   2
   1  -3   4 120.449 7.84770   2
   1  -3   4 133.323 10.7765   1
   1  -3   4 136.751 8.03012   5
   1  -3   4 133.192 6.74403   4
   1   3   4 138.785 10.0625   1
   1   3   4 125.967 6.61871   4
   1   3   4 136.247 6.29191   3
  -1   3  -4 134.773 6.30647   4
   1   3   4 133.331 6.04410   4
  -1   3  -4 139.050 7.04031   2
  -3  -3  -4 11.9760 2.81283   2
   3  -3   4 7.37576 3.14414   5
   3  -3   4 6.11209 3.80312   1
  -3  -3  -4 14.6656 2.29460   3
   3   3   4 7.35904 1.99576   3
   3   3   4 9.46895 3.93454   1
  -3   3  -4 20.8582 3.49787   2
   3   3   4 7.28298 2.69087   5
  -5  -3  -4 52.6706 4.11422   3
   5  -3   4 36.1793 7.39097   1
   5  -3   4 43.7879 5.97595   5
  -5  -3  -4 48.4157 4.82783   2
   5   3   4 45.3106 6.04054   5
  -5   3  -4 49.0170 4.87848   2
  -7  -3  -4 23.8799 4.20086   2
  -7  -3  -4 23.9626 3.61206   3
   7  -3   4 22.0638 5.27434   5
  -7   3  -4 34.5321 5.32056   2
   7   3   4 21.3029 5.09945   5
  -7   3  -4 21.9148 3.32448   3
   9  -3   4 -7.8927 4.23281   5
  -9  -3  -4 1.22889 2.84271   2
  -9  -3  -4 5.68031 3.06396   3
  -9   3  -4 0.86844 2.59608   3
  -9   3  -4 2.66380 2.56620   2
   9   3   4 -2.4804 4.52979   5
 -11  -3  -4 46.7036 6.67427   3
 -14  -4   4 85.0222 10.6911   1
 -14  -4   4 97.3678 14.8201   4
 -14   4   4 77.7332 11.3763   4
 -12  -4   4 31.4474 5.87874   4
 -12  -4   4 19.6581 4.60163   1
 -12  -4   4 27.6778 4.85638   3
 -12   4   4 26.3960 5.55233   4
 -12   4   4 28.5607 4.50881   3
 -10  -4   4 -0.1286 3.36232   4
 -10  -4   4 -1.6232 4.47670   5
 -10  -4   4 -0.3188 2.07141   3
 -10  -4   4 3.25230 2.55042   1
 -10   4   4 7.26063 3.65257   4
  10   4  -4 9.30851 4.25642   5
 -10   4   4 7.87251 3.00424   3
  -8  -4   4 9.82866 3.17124   1
  -8  -4   4 12.5804 3.29188   5
  -8  -4   4 14.0979 2.85205   3
  -8  -4   4 8.58009 3.76386   4
  -8   4   4 10.6899 2.91130   3
  -8   4   4 12.5203 3.71846   4
  -8   4   4 6.98091 3.23586   5
  -6  -4   4 1114.41 43.1344   5
  -6  -4   4 1063.05 47.0167   1
  -6  -4   4 1135.39 44.1494   4
  -6  -4   4 1076.42 41.6832   3
  -6   4   4 1010.49 42.0887   5
  -6   4   4 1003.50 43.1680   4
   6   4  -4 1047.95 43.4122   5
   6   4  -4 1145.85 41.6504   3
  -6   4   4 1038.20 42.0355   3
  -4  -4   4 369.949 17.0640   4
  -4  -4   4 361.071 19.9003   1
  -4  -4   4 354.657 16.6526   5
  -4   4   4 370.756 20.0166   1
  -4   4   4 376.696 15.3140   3
  -4   4   4 351.132 16.2993   4
  -2  -4   4 171.363 9.99359   5
  -2  -4   4 187.615 10.3638   5
  -2  -4   4 189.289 12.8087   1
  -2  -4   4 176.523 10.7692   4
  -2   4   4 176.245 8.15742   3
  -2   4   4 171.227 8.01180   2
   2   4  -4 183.563 9.26954   4
  -2   4   4 190.164 8.10228   3
  -2   4   4 185.357 12.0814   1
  -2   4   4 169.499 8.97975   4
   0  -4   4 195.833 9.19775   2
   0  -4   4 194.965 9.77277   4
   0  -4   4 202.425 13.6620   1
   0  -4   4 218.047 11.4277   5
   0  -4   4 207.149 10.8562   5
   0  -4  -4 200.694 9.48582   2
   0   4  -4 202.196 9.34641   4
   0   4  -4 212.907 9.33162   2
   0   4   4 202.642 8.92116   3
   0   4   4 189.342 8.82084   4
   0   4   4 208.649 9.48732   4
   0   4   4 191.669 9.26665   2
   0   4   4 209.764 12.8233   1
  -2  -4  -4 11.9105 1.98177   3
   2  -4   4 6.57504 3.38385   1
   2  -4   4 10.9485 1.85663   4
  -2  -4  -4 9.44407 2.53553   2
   2  -4   4 7.86232 2.97052   5
   2   4   4 8.13466 2.10379   3
  -2   4  -4 10.1152 1.55551   4
  -2   4  -4 12.5031 2.65936   2
   2   4   4 9.20428 4.55903   1
   2   4   4 6.11773 1.40556   4
   2   4   4 10.6721 1.95112   4
  -4  -4  -4 35.0997 3.98296   3
   4  -4   4 28.2319 6.17834   1
   4  -4   4 38.4972 5.03485   5
  -4  -4  -4 37.7917 4.17212   2
   4   4   4 36.4802 4.88803   5
   4   4   4 24.7145 4.52241   1
  -4   4  -4 31.7086 3.89505   2
   6  -4   4 1.64887 5.78568   1
  -6  -4  -4 5.09105 2.68920   2
  -6  -4  -4 6.98288 2.34423   3
  -6   4  -4 9.02674 2.06712   3
   6   4   4 4.21912 3.56275   5
  -6   4  -4 6.57913 2.72482   2
   8  -4   4 127.429 24.2099   1
  -8  -4  -4 101.280 7.40816   3
   8  -4   4 125.003 10.2270   5
  -8  -4  -4 116.679 8.39534   2
  -8   4  -4 111.999 7.01902   3
   8   4   4 115.291 9.40661   5
  -8   4  -4 118.221 8.33224   2
 -13  -5   4 28.8520 5.68803   4
 -13  -5   4 27.6706 5.99616   3
 -13  -5   4 16.6894 4.31111   1
 -13   5   4 28.7599 4.94772   3
 -13   5   4 24.3466 6.02847   4
 -11  -5   4 18.6032 3.78358   3
 -11  -5   4 15.9997 4.76228   4
 -11  -5   4 11.0353 4.21897   1
  11   5  -4 13.1073 7.66946   5
 -11   5   4 23.1980 4.63560   3
 -11   5   4 19.2027 4.84502   4
  -9  -5   4 8.83770 2.87059   3
  -9  -5   4 4.33113 3.14998   4
  -9  -5   4 0.00708 3.74201   5
  -9  -5   4 5.48454 3.15433   1
   9   5  -4 15.2918 4.62875   5
  -9   5   4 7.79694 2.91115   3
  -9   5   4 18.0666 4.60349   4
  -9   5   4 5.77401 3.77407   5
  -7  -5   4 102.637 9.65093   1
  -7  -5   4 104.787 7.21095   5
  -7  -5   4 110.949 6.35655   3
  -7  -5   4 112.306 8.33572   4
  -7   5   4 106.053 6.56116   3
  -7   5   4 92.3408 7.31279   4
  -5  -5   4 42.3007 5.28216   4
  -5  -5   4 50.2478 3.47651   3
  -5  -5   4 51.7224 5.01772   5
  -5  -5   4 45.6324 6.72323   1
  -5   5   4 43.5098 4.75800   4
  -5   5   4 47.0067 3.88769   3
   5   5  -4 47.1933 3.31041   3
   5   5  -4 50.5943 5.20256   5
  -5   5   4 40.1188 3.84335   5
  -3  -5   4 7.59328 3.23888   5
  -3  -5   4 0.78469 2.28488   1
  -3  -5   4 4.80588 2.54099   5
  -3  -5   4 1.11479 2.51057   4
  -3   5   4 2.56233 1.19766   2
  -3   5   4 3.01276 1.98236   1
  -3   5   4 3.19194 1.60906   3
  -3   5   4 5.09410 1.41478   2
  -3   5   4 2.38491 1.97398   4
  -3   5   4 4.09029 1.77684   3
  -1  -5   4 255.574 15.4404   1
  -1  -5   4 248.278 10.2448   2
  -1  -5   4 244.192 12.3902   5
  -1  -5   4 230.610 11.4540   4
   1  -5  -4 234.984 10.6658   2
  -1  -5   4 222.790 12.4011   5
   1   5  -4 236.804 11.0495   4
  -1   5   4 252.910 10.2393   3
  -1   5   4 229.153 10.8063   4
   1   5  -4 230.352 10.1650   2
  -1   5   4 220.394 10.3270   2
  -1   5   4 219.952 10.1963   4
  -1   5   4 232.699 10.2850   3
  -1   5   4 228.665 13.9273   1
   1  -5   4 11.8092 2.39704   4
   1  -5   4 6.55730 3.10260   5
   1  -5   4 5.94629 2.89181   5
  -1  -5  -4 5.45673 2.17297   2
   1  -5   4 5.10949 3.15326   1
   1   5   4 8.10376 2.03386   4
  -1   5  -4 12.8113 2.14498   4
   1   5   4 12.3212 2.16101   3
   1   5   4 4.39294 2.77002   1
   1   5   4 9.99002 1.75325   4
  -7  -5  -4 128.308 8.37885   2
  -7  -5  -4 111.393 7.31524   3
   7  -5   4 125.618 9.88665   5
   7  -5   4 79.3520 16.0632   1
  -7   5  -4 114.256 6.52499   3
   7   5   4 115.564 8.88915   5
  -7   5  -4 124.109 8.22528   2
  -9  -5  -4 49.2067 5.86618   2
   9  -5   4 59.0103 8.41001   5
   9  -5   4 78.7878 12.9521   1
  -9  -5  -4 52.2859 5.76407   3
   9   5   4 44.7911 7.72698   5
  -9   5  -4 55.1253 6.03810   2
 -11  -5  -4 38.5460 5.75549   3
 -12  -6   4 55.8802 8.01735   1
 -12  -6   4 53.1700 7.94783   4
 -12  -6   4 43.9700 5.97766   3
 -12   6   4 57.0424 7.07351   4
 -12   6   4 50.9113 6.72694   3
 -10  -6   4 14.4905 4.19041   1
 -10  -6   4 16.1233 4.28019   4
 -10  -6   4 17.3245 5.45020   3
 -10   6   4 20.6651 3.90904   3
  10   6  -4 13.3465 5.02654   5
 -10   6   4 18.5129 4.77151   5
 -10   6   4 19.9365 4.19733   4
  -8  -6   4 20.2004 5.29371   4
  -8  -6   4 21.5099 3.30565   3
  -8  -6   4 14.0555 3.72849   1
  -8  -6   4 23.7057 4.59124   5
  -8   6   4 21.3522 4.24077   4
  -8   6   4 20.5412 3.48651   3
  -8   6   4 18.3832 4.00320   5
   8   6  -4 23.9188 4.74017   5
  -6  -6   4 22.2311 2.99010   3
  -6  -6   4 12.8851 3.84513   1
  -6  -6   4 17.1937 4.46143   4
  -6  -6   4 20.2809 3.75538   5
  -6   6   4 16.9146 3.71183   4
  -6   6   4 15.9297 2.89686   3
   6   6  -4 18.5020 2.69422   3
  -4  -6   4 2.78668 2.32919   5
  -4  -6   4 2.10687 2.25525   1
  -4  -6   4 0.45130 2.46588   4
  -4  -6   4 1.19717 3.18933   5
  -4   6   4 3.44843 2.11384   4
  -4   6   4 4.30640 1.51972   2
  -2  -6   4 1.90026 2.24968   5
  -2  -6   4 1.79496 2.60766   4
  -2  -6   4 1.37200 1.21298   2
  -2  -6   4 1.14803 2.38561   1
  -2  -6   4 0.39651 2.79127   5
  -2   6   4 1.85962 1.89735   4
  -2   6   4 1.58861 1.49589   3
  -2   6   4 1.82558 1.28247   2
  -2   6   4 1.18886 1.38841   3
  -2   6   4 -0.2933 1.90810   1
   0  -6   4 26.1683 3.57421   4
   0  -6  -4 22.8668 3.22319   2
   0  -6   4 20.8258 4.16903   5
   0  -6   4 27.2849 4.63812   5
   0  -6   4 14.2748 3.62035   1
   0  -6   4 22.0698 2.82018   2
   0   6   4 25.9690 3.02487   3
   0   6   4 25.4020 2.92826   4
   0   6  -4 25.8336 3.32875   4
   0   6   4 19.7756 2.49665   4
   0   6   4 14.6994 3.27249   1
   0   6  -4 29.2258 3.23723   2
   2  -6   4 1.53091 3.44884   1
  -2  -6  -4 2.78744 2.20477   2
  -2  -6  -4 2.50933 1.71320   3
   2  -6   4 2.58806 1.60025   4
   2  -6   4 1.25585 2.56021   5
  -2   6  -4 2.71144 1.60856   4
   2   6   4 5.96018 2.15615   3
   2   6   4 -0.2260 1.35070   4
   2   6   4 1.51427 1.49375   4
   2   6   4 2.08277 2.16180   1
  -2   6  -4 -0.9804 1.72816   2
  -4  -6  -4 49.1168 4.36520   3
   4  -6   4 37.1209 7.42419   1
  -4  -6  -4 54.8670 4.97964   2
   4  -6   4 46.4886 5.75477   5
   4   6   4 44.9223 5.20497   5
   4   6   4 47.0061 5.99351   1
  -4   6  -4 44.3389 4.59366   2
  -6  -6  -4 14.0474 3.73372   2
   6  -6   4 16.7390 5.29104   5
   6  -6   4 3.75588 6.25005   1
  -6  -6  -4 13.6296 3.00037   3
  -6   6  -4 18.0051 3.90681   2
   6   6   4 14.8280 4.30493   5
  -8  -6  -4 3.45652 2.77546   3
  -8  -6  -4 6.92188 3.15092   2
   8  -6   4 -3.2656 6.10648   1
   8  -6   4 -1.8168 4.51589   5
  -8   6  -4 1.66998 2.18705   3
  -8   6  -4 2.43898 3.01629   2
   8   6   4 1.56566 4.19784   5
 -13  -7   4 172.783 13.9056   1
 -13  -7   4 185.500 12.8650   4
 -13  -7   4 184.965 11.1707   3
 -13   7   4 185.536 12.6795   4
 -13   7   4 182.937 11.6952   3
 -11  -7   4 14.4966 4.36071   4
 -11  -7   4 12.0634 4.00283   1
 -11  -7   4 13.0151 3.18673   3
 -11   7   4 20.5910 4.94177   4
 -11   7   4 12.8578 3.76962   3
  11   7  -4 33.9419 7.56765   5
  -9  -7   4 93.5164 9.55461   1
  -9  -7   4 99.2338 8.52154   4
  -9  -7   4 96.1512 6.54041   3
  -9   7   4 78.3677 7.45111   5
  -9   7   4 91.3690 7.74083   4
   9   7  -4 99.5486 8.82605   5
  -9   7   4 90.0908 8.11982   3
  -7  -7   4 238.645 15.2926   1
  -7  -7   4 219.153 12.9150   4
  -7  -7   4 231.272 10.8074   3
  -7  -7   4 228.675 12.0975   5
  -7   7   4 209.963 11.8873   4
  -7   7   4 227.221 11.2622   3
  -7   7   4 219.363 11.3119   5
  -5  -7   4 1.38752 2.54245   4
  -5  -7   4 -1.9565 2.22136   5
  -5  -7   4 0.78417 3.36512   5
  -5  -7   4 0.85777 1.51691   3
  -5  -7   4 -0.0100 2.17064   1
  -5   7   4 0.87887 1.31524   2
   5   7  -4 1.30944 1.61432   3
  -5   7   4 0.71418 1.37175   2
  -5   7   4 -0.7698 1.93553   4
   5   7  -4 -0.8660 2.26568   5
  -5   7   4 2.93515 1.89083   3
  -3  -7   4 104.097 8.02874   5
  -3  -7   4 94.6662 7.20832   4
  -3  -7   4 106.187 9.87892   1
  -3  -7   4 97.9554 7.35982   5
  -3   7   4 93.4344 6.22620   4
  -3   7   4 92.2836 5.40097   2
  -3   7   4 101.066 5.32274   2
  -1  -7   4 79.7044 6.20605   2
  -1  -7   4 98.2029 6.75378   4
  -1  -7   4 101.590 7.76268   5
  -1  -7   4 102.100 7.68057   5
  -1  -7   4 108.265 10.1192   1
  -1   7   4 106.807 8.92037   1
  -1   7   4 108.661 5.57893   3
   1   7  -4 109.898 5.58580   2
  -1   7   4 99.7931 5.73846   3
  -1  -7  -4 192.299 9.64203   2
   1  -7   4 186.710 10.5900   5
   1  -7   4 209.287 9.16275   4
   1  -7   4 180.207 11.2108   5
   1  -7   4 193.835 14.3782   1
   1   7   4 193.079 9.64657   3
   1   7   4 189.880 8.76494   4
  -1   7  -4 188.756 9.21328   2
   1   7   4 158.003 13.3164   1
  -1   7  -4 172.474 8.93051   4
   1   7   4 181.502 8.58009   4
   3  -7   4 40.6527 5.55651   5
   3  -7   4 63.1600 11.1214   1
   3  -7   4 42.8122 3.08173   4
  -3  -7  -4 40.7271 4.49414   2
  -3  -7  -4 44.1054 3.98272   3
   3   7   4 46.0225 3.21942   4
  -3   7  -4 44.5190 3.39653   4
   3   7   4 47.0792 3.22837   4
   3   7   4 46.7371 5.76079   1
  -3   7  -4 50.2773 4.61308   2
   5  -7   4 296.427 21.4863   1
  -5  -7  -4 310.213 14.9230   2
  -5  -7  -4 308.982 13.9225   3
   5  -7   4 288.228 15.1175   5
  -5   7  -4 310.668 17.3410   2
   5   7   4 311.825 14.3689   5
   5   7   4 272.953 15.8547   1
   7  -7   4 -3.4052 6.52759   1
  -7  -7  -4 6.34730 2.97300   2
  -7  -7  -4 5.81866 2.68776   3
   7  -7   4 4.41720 4.29032   5
  -7   7  -4 0.98268 2.00161   3
  -7   7  -4 1.59566 2.79660   2
   7   7   4 4.39396 3.89475   5
   9  -7   4 19.0580 6.19641   1
  -9  -7  -4 15.9595 3.83879   3
  -9  -7  -4 13.3404 3.97100   2
   9  -7   4 17.0728 6.48654   5
   9   7   4 11.8449 5.07003   5
  -9   7  -4 18.2001 3.78082   3
  -9   7  -4 17.0972 4.56685   2
 -12  -8   4 8.69313 3.21986   3
 -12  -8   4 2.56624 2.47371   1
 -12  -8   4 19.2668 8.46396   4
 -12   8   4 3.06331 4.38957   3
 -12   8   4 2.49451 4.03650   4
 -10  -8   4 109.026 10.2797   1
 -10  -8   4 104.287 7.38699   3
 -10  -8   4 103.814 9.22100   4
  10   8  -4 115.700 10.5480   5
 -10   8   4 109.751 8.69054   4
 -10   8   4 98.5538 7.75313   3
  -8  -8   4 698.569 29.6387   4
  -8  -8   4 667.681 27.1108   3
  -8  -8   4 691.001 31.2658   5
  -8  -8   4 644.352 31.7505   1
  -8   8   4 600.616 27.3226   5
   8   8  -4 647.202 29.6869   5
  -8   8   4 660.444 26.1090   2
  -8   8   4 601.049 28.2283   4
  -8   8   4 662.681 27.6992   3
  -6  -8   4 322.346 18.7930   1
  -6  -8   4 314.266 16.3327   4
  -6  -8   4 330.721 15.8422   5
  -6  -8   4 324.801 14.5315   3
   6   8  -4 333.524 16.8491   5
   6   8  -4 336.882 16.1959   3
  -6   8   4 304.991 15.2757   4
  -6   8   4 323.078 13.6649   2
  -6   8   4 314.975 14.6090   3
  -6   8   4 298.191 14.2731   5
  -4  -8   4 48.0480 5.84589   4
  -4  -8   4 48.5249 3.40393   3
  -4  -8   4 62.3748 8.08732   1
  -4  -8   4 58.8813 6.86650   5
  -4  -8   4 58.7035 5.82871   5
  -4   8   4 48.2834 3.66499   2
  -4   8   4 51.2760 4.80981   4
   4   8  -4 49.1610 5.79370   5
  -4   8   4 49.7605 4.12856   3
  -4   8   4 58.7608 3.89442   2
  -2  -8   4 -0.4227 2.43583   5
  -2  -8   4 0.45854 2.40500   1
  -2  -8   4 1.40693 2.51088   4
  -2  -8   4 2.50798 1.37896   2
  -2  -8   4 1.75033 2.91893   5
  -2   8   4 1.00445 1.54543   3
   2   8  -4 1.44565 1.39005   2
  -2   8   4 1.19669 1.83862   4
  -2   8   4 0.40536 1.44791   2
   0  -8   4 161.129 11.8264   4
   0  -8   4 162.367 10.1821   5
   0  -8   4 169.008 10.7521   5
   0  -8   4 183.486 13.8835   1
   0   8  -4 171.720 8.46526   2
   0   8   4 175.041 8.69338   4
   0   8   4 166.256 11.3386   1
  -2  -8  -4 34.0747 4.16056   2
  -2  -8  -4 38.2509 4.00986   3
   2  -8   4 32.0560 3.24128   4
   2  -8   4 25.9828 6.14592   1
   2  -8   4 30.1682 5.41263   5
   2  -8   4 36.1723 5.06078   5
   2   8   4 35.3459 3.07211   4
   2   8   4 31.3855 5.27056   1
  -2   8  -4 36.2629 4.25421   2
   4  -8   4 26.0969 6.98948   1
   4  -8   4 31.0904 2.34468   4
  -4  -8  -4 48.3586 5.57012   2
  -4  -8  -4 32.2272 3.84834   3
   4  -8   4 36.5776 5.45879   5
   4   8   4 27.9551 5.07391   1
  -4   8  -4 31.2126 2.87391   4
   4   8   4 32.4303 2.81036   4
   4   8   4 34.3148 2.55192   4
  -4   8  -4 26.8850 3.97403   2
  -6  -8  -4 372.820 17.5835   2
   6  -8   4 361.339 19.2812   5
  -6  -8  -4 361.412 16.6332   3
   6  -8   4 364.417 25.4398   1
  -6   8  -4 352.736 17.2142   2
   6   8   4 355.382 17.0363   5
  -8  -8  -4 202.196 11.1843   3
  -8  -8  -4 180.062 15.3564   2
   8  -8   4 184.456 19.0277   1
   8  -8   4 201.696 13.1782   5
   8   8   4 212.884 16.5306   5
  -8   8  -4 196.567 9.99747   3
  -8   8  -4 204.441 11.9847   2
 -13  -9   4 6.48143 4.44781   1
 -13  -9   4 14.7068 6.13648   4
 -13  -9   4 15.5561 3.91857   3
 -13   9   4 26.4769 6.19191   4
 -11  -9   4 370.250 21.5739   1
 -11  -9   4 398.497 20.3579   4
 -11  -9   4 378.037 18.1031   3
 -11   9   4 372.705 18.6505   3
 -11   9   4 380.702 19.6248   4
 -11   9   4 383.244 16.5523   2
  -9  -9   4 6.45561 4.05942   4
  -9  -9   4 -0.2255 2.23582   1
  -9  -9   4 -1.8707 2.21766   3
  -9   9   4 -1.5080 2.01625   3
   9   9  -4 -0.8192 3.67310   5
  -9   9   4 1.05933 1.67954   2
  -9   9   4 -0.2895 2.63436   4
  -9   9   4 -3.0381 2.68047   5
  -7  -9   4 122.167 10.6999   1
  -7  -9   4 125.643 8.52220   5
  -7  -9   4 131.552 7.28999   3
  -7  -9   4 129.177 11.2244   4
  -7   9   4 113.517 6.52260   2
  -7   9   4 122.803 6.60997   2
  -7   9   4 139.115 7.99669   3
  -7   9   4 118.987 7.81478   5
  -7   9   4 121.482 8.33757   4
   7   9  -4 124.821 9.66785   5
  -5  -9   4 298.643 16.0416   4
  -5  -9   4 325.124 13.7965   3
  -5  -9   4 340.126 19.3820   1
  -5  -9   4 329.597 17.4649   5
  -5  -9   4 311.247 16.0567   5
  -5   9   4 297.805 13.7877   2
   5   9  -4 358.305 13.9522   3
  -5   9   4 319.660 15.2932   4
  -5   9   4 317.890 14.5924   3
  -5   9   4 330.752 14.0280   2
  -3  -9   4 0.70116 2.68282   5
  -3  -9   4 2.50528 2.87268   4
  -3  -9   4 2.62296 3.15619   5
  -3  -9   4 0.64380 2.59720   1
  -3   9   4 4.33401 1.90058   3
  -3   9   4 5.07565 2.09863   2
  -3   9   4 4.56867 2.28608   4
  -1  -9   4 297.503 13.3103   2
  -1  -9   4 317.199 14.6573   4
  -1  -9   4 323.356 19.1773   1
  -1  -9   4 305.997 15.7707   5
  -1  -9   4 299.947 16.2400   5
  -1   9   4 309.378 13.9638   4
  -1   9   4 319.748 17.5366   1
   1   9  -4 313.666 13.5049   2
   1  -9   4 4.07944 4.08954   1
  -1  -9  -4 2.16329 2.29006   2
   1  -9   4 0.78786 2.73501   5
   1  -9   4 3.62851 3.09859   5
  -1   9  -4 2.37545 1.93204   2
   1   9   4 3.41989 1.84331   4
   1   9   4 1.12743 1.85383   1
   3  -9   4 432.204 20.1559   5
   3  -9   4 457.927 26.2523   1
   3  -9   4 399.154 21.4130   5
  -3  -9  -4 443.954 19.6624   2
  -3  -9  -4 449.744 18.8719   3
   3  -9   4 428.053 17.7074   4
   3   9   4 445.397 17.8169   4
  -3   9  -4 449.709 19.3460   2
   3   9   4 416.718 18.1821   4
   3   9   4 428.723 20.5753   1
  -5  -9  -4 25.8362 3.85514   3
   5  -9   4 27.5671 4.93234   5
  -5  -9  -4 21.7904 3.94592   2
   5  -9   4 13.2623 7.17403   1
  -5   9  -4 35.8265 5.09662   2
  -7  -9  -4 59.6333 5.56629   3
  -7  -9  -4 49.7250 5.82371   2
   7   9   4 50.7295 6.40325   5
  -7   9  -4 65.4607 6.00523   2
   9  -9   4 181.372 13.8206   5
  -9  -9  -4 188.022 11.0938   3
   9  -9   4 210.408 18.2766   1
  -9   9  -4 173.090 11.8315   2
   9   9   4 196.853 14.9646   5
 -12 -10   4 42.0290 6.98642   4
 -12 -10   4 35.8674 5.22664   3
 -12  10   4 43.2302 6.91843   4
 -12  10   4 37.0241 4.54378   2
 -12  10   4 36.0711 5.90167   3
 -10 -10   4 55.9221 5.65335   3
 -10 -10   4 51.5993 7.33352   4
 -10 -10   4 47.4721 7.43574   1
  10  10  -4 63.7968 9.49559   5
 -10  10   4 51.3775 5.71685   3
 -10  10   4 50.3870 6.31741   4
 -10  10   4 49.9667 4.21919   2
  -8 -10   4 250.203 15.8633   1
  -8 -10   4 237.812 13.8511   4
   8 -10  -4 212.130 20.1233   1
  -8 -10   4 242.273 11.6426   3
  -8  10   4 213.990 11.9529   3
   8  10  -4 225.926 14.1465   5
  -8  10   4 207.381 12.4369   4
  -8  10   4 220.076 11.7903   5
  -8  10   4 242.342 10.9193   2
  -6 -10   4 11.4162 2.59219   3
  -6 -10   4 3.63889 3.58106   4
  -6 -10   4 14.6607 4.37223   1
  -6 -10   4 16.0580 3.81335   5
  -6 -10   4 6.24707 4.35632   5
  -6  10   4 12.7454 2.82020   3
  -6  10   4 10.8175 3.61200   4
   6  10  -4 16.2166 4.42876   5
  -6  10   4 14.3961 2.75621   2
  -4 -10   4 132.006 9.92398   5
  -4 -10   4 122.792 9.24546   5
  -4 -10   4 131.181 11.4995   1
  -4 -10   4 129.728 8.92296   4
  -4  10   4 132.691 7.97152   4
  -4  10   4 131.815 6.98532   2
   4  10  -4 136.365 9.53102   5
  -4  10   4 128.492 7.34559   3
  -2 -10   4 34.9197 5.73032   5
  -2 -10   4 32.6230 4.61842   4
  -2 -10   4 26.0669 5.54750   1
  -2 -10   4 30.6238 3.13329   2
  -2 -10   4 33.7942 5.47109   5
  -2  10   4 40.6308 4.08202   4
   2  10  -4 30.1745 3.14377   2
  -2  10   4 29.5296 3.31964   2
  -2  10   4 29.1529 3.41425   3
   0 -10   4 244.516 17.0317   1
   0 -10   4 235.552 11.6573   4
   0 -10   4 229.294 13.8589   5
   0 -10   4 235.107 13.0510   5
   0  10   4 239.191 14.3500   1
   0  10  -4 249.228 11.3210   2
   2 -10   4 74.5162 8.86537   5
  -2 -10  -4 89.7236 6.35363   2
   2 -10   4 80.8437 7.19203   5
   2 -10   4 78.3329 12.5784   1
  -2 -10  -4 76.3951 5.65012   3
   2  10   4 80.4821 7.71689   1
  -2  10  -4 73.9076 5.73446   2
  -4 -10  -4 46.7919 5.19406   2
  -4 -10  -4 42.4668 4.38869   3
   4 -10   4 55.1466 6.21023   5
   4 -10   4 45.2857 3.12981   4
   4 -10   4 26.2669 7.75833   1
   4 -10   4 42.4510 7.04476   5
   4  10   4 43.4913 3.86665   4
   4  10   4 42.6472 3.20296   4
  -4  10  -4 40.7866 4.64356   2
  -4  10  -4 51.4615 6.59846   4
  -6 -10  -4 67.6782 5.87584   3
   6 -10   4 39.9096 9.60500   1
  -6 -10  -4 76.6356 6.56489   2
   6 -10   4 78.6439 9.02668   5
   6  10   4 57.2385 6.26710   5
  -6  10  -4 61.0895 5.77496   2
  -8 -10  -4 0.91791 2.83088   3
  -8 -10  -4 0.56291 2.57074   2
   8 -10   4 -0.2582 6.40620   1
   8 -10   4 2.29434 4.71399   5
   8  10   4 7.07360 4.17389   5
  -8  10  -4 2.38772 2.21742   2
 -11 -11   4 826.371 40.9237   4
 -11 -11   4 750.005 30.7721   3
 -11 -11   4 600.369 35.1917   1
 -11  11   4 742.846 29.4649   2
 -11  11   4 717.745 31.5473   3
 -11  11   4 679.607 33.1190   4
  -9 -11   4 221.900 11.4751   3
   9 -11  -4 208.862 20.2979   1
  -9 -11   4 213.437 13.3561   4
  -9 -11   4 243.070 15.4680   1
   9  11  -4 206.394 14.4703   5
  -9  11   4 201.184 11.9302   5
  -9  11   4 214.156 12.0789   3
  -9  11   4 197.369 12.3544   4
  -9  11   4 220.433 10.6681   2
  -7 -11   4 948.981 37.1516   3
  -7 -11   4 953.245 41.3259   5
  -7 -11   4 979.983 42.9532   1
  -7 -11   4 939.049 39.6307   4
   7 -11  -4 901.181 46.0645   1
   7  11  -4 932.755 40.4249   5
  -7  11   4 941.699 37.0096   2
  -7  11   4 843.102 38.3420   4
  -7  11   4 904.460 38.1990   3
  -5 -11   4 674.315 32.4750   1
  -5 -11   4 652.017 26.3284   3
  -5 -11   4 671.541 29.0501   4
  -5 -11   4 666.149 30.3709   5
  -5 -11   4 645.501 29.8314   5
  -5  11   4 662.990 27.3658   3
   5  11  -4 646.011 26.3444   3
  -5  11   4 675.724 26.9342   2
   5  11  -4 643.812 29.5623   5
  -5  11   4 637.499 27.8740   4
  -3 -11   4 9.88867 3.65678   4
  -3 -11   4 6.32939 3.55990   1
  -3 -11   4 11.1079 4.19761   5
  -3 -11   4 7.96269 3.44750   5
   3  11  -4 12.8728 2.34602   2
  -3  11   4 11.8532 2.86692   4
  -3  11   4 14.2579 2.65147   2
  -3  11   4 7.97565 2.53596   3
  -1 -11   4 1785.31 74.5656   1
  -1 -11   4 1739.54 68.7403   4
  -1 -11   4 1738.09 70.1795   5
   1  11  -4 1814.85 67.8842   2
  -1  11   4 1733.39 68.0858   2
   1 -11   4 86.8420 8.25220   5
   1 -11   4 90.6690 12.4926   1
   1 -11   4 74.9272 7.36771   5
   1 -11   4 85.0056 5.83221   4
   1  11   4 79.5796 7.66621   1
  -1  11  -4 77.4596 5.73957   2
   3 -11   4 2276.24 95.6761   1
   3 -11   4 2176.44 87.8916   4
   3 -11   4 2317.80 90.1642   5
  -3 -11  -4 2204.88 88.6388   3
  -3 -11  -4 2356.37 90.7905   2
   3  11   4 2509.72 89.1775   1
  -3  11  -4 2356.53 89.2840   2
   3  11   4 2250.96 90.2698   1
   5 -11   4 26.3427 8.68190   1
  -5 -11  -4 54.6146 5.54403   3
   5 -11   4 43.0411 3.06613   4
  -5 -11  -4 47.5599 5.40760   2
   5 -11   4 55.9015 6.44470   5
  -5  11  -4 40.0111 4.86123   2
   5  11   4 45.5302 3.29286   4
   7 -11   4 183.201 12.1980   5
  -7 -11  -4 167.415 10.1720   3
   7 -11   4 147.550 19.5957   1
  -7 -11  -4 163.796 10.6878   2
  -7  11  -4 168.193 10.3690   2
   7  11   4 175.489 12.7166   5
   9 -11   4 526.609 30.0121   1
   9 -11   4 472.972 25.2445   5
  -9 -11  -4 484.340 22.9516   3
 -12 -12   4 11.3240 3.64373   3
 -12 -12   4 4.41738 4.12374   4
 -12 -12   4 -0.2218 4.81731   1
 -12  12   4 13.0170 4.46404   3
 -12  12   4 5.83213 4.17208   4
 -10 -12   4 231.965 15.8426   1
 -10 -12   4 242.946 12.6587   3
 -10 -12   4 246.353 14.8234   4
 -10  12   4 228.058 13.6902   4
 -10  12   4 223.857 13.0204   3
 -10  12   4 241.652 11.7833   2
  10  12  -4 233.514 16.5434   5
  -8 -12   4 1728.44 68.0262   4
  -8 -12   4 1745.38 70.8821   1
  -8 -12   4 1736.33 69.9413   5
  -8 -12   4 1714.63 65.4142   3
   8 -12  -4 1677.60 74.8211   1
   8  12  -4 1660.25 68.9508   5
  -8  12   4 1705.42 65.1262   2
  -8  12   4 1512.21 65.2122   5
  -8  12   4 1575.20 66.7112   4
  -8  12   4 1697.58 66.4458   3
  -6 -12   4 43.2288 6.55966   4
  -6 -12   4 41.6467 7.00320   5
  -6 -12   4 46.8498 4.19630   3
   6 -12  -4 42.5444 9.53813   1
  -6 -12   4 36.7691 7.53007   1
  -6  12   4 37.1045 4.79081   4
   6  12  -4 47.2135 7.39312   5
  -6  12   4 39.7563 4.06700   2
  -6  12   4 42.2175 4.53856   3
  -4 -12   4 241.222 16.4666   1
  -4 -12   4 213.504 12.7514   4
  -4 -12   4 238.420 10.5368   3
  -4 -12   4 233.067 14.1388   5
   4  12  -4 230.568 13.7626   5
   4  12  -4 232.505 11.0575   3
  -4  12   4 253.207 11.8511   3
  -4  12   4 231.653 11.9472   4
  -4  12   4 239.118 11.2405   2
  -2 -12   4 404.533 20.1612   5
  -2 -12   4 412.973 23.8029   1
  -2 -12   4 417.196 18.9234   4
  -2 -12   4 407.565 21.0866   5
  -2  12   4 411.115 17.8596   3
  -2  12   4 406.563 17.8285   2
   0 -12   4 1272.57 55.8278   1
   0 -12   4 1195.25 50.4702   5
   0 -12   4 1295.14 49.2565   4
   0 -12   4 1158.06 51.7817   5
   0  12   4 1204.60 52.3328   1
   0  12  -4 1300.40 48.8314   2
   2 -12   4 365.519 15.6187   4
   2 -12   4 359.407 17.7522   5
   2 -12   4 345.069 23.4245   1
  -2 -12  -4 344.102 16.0338   3
  -2  12  -4 351.085 16.2384   2
   4 -12   4 249.381 13.5447   5
  -4 -12  -4 233.932 12.7969   2
   4 -12   4 226.911 20.6559   1
  -4 -12  -4 233.876 12.0884   3
   4 -12   4 233.224 10.5477   4
  -4  12  -4 240.261 12.5032   2
  -6 -12  -4 346.866 17.5444   2
   6 -12   4 340.205 26.2131   1
   6 -12   4 389.052 23.8070   5
  -6 -12  -4 325.871 16.4239   3
   6  12   4 338.416 16.4762   5
  -6  12  -4 354.492 17.1893   2
   8 -12   4 93.3677 16.4447   1
   8 -12   4 72.8209 9.48519   5
  -8 -12  -4 74.2482 7.35155   2
  -8  12  -4 69.5628 6.75440   2
   8  12   4 85.8842 8.19482   5
 -11 -13   4 15.8032 4.08471   3
 -11 -13   4 23.2869 5.50933   4
 -11 -13   4 20.1241 7.08826   5
 -11  13   4 36.4058 6.14361   4
 -11  13   4 22.9926 3.80963   2
 -11  13   4 25.4051 4.54148   3
  -9 -13   4 6.23078 3.48135   1
  -9 -13   4 13.6188 3.50163   3
  -9 -13   4 12.7561 5.44871   5
  -9 -13   4 9.08387 4.18837   4
  -9  13   4 9.91480 3.52724   3
  -9  13   4 12.8221 4.29796   4
   9  13  -4 14.1790 6.12400   5
  -9  13   4 11.2941 2.99933   2
  -7 -13   4 1.38685 2.84754   1
  -7 -13   4 6.51286 4.81432   5
  -7 -13   4 -0.6403 2.13570   3
  -7 -13   4 -0.3764 2.98243   4
   7 -13  -4 -0.9186 4.63278   1
  -7  13   4 -0.4253 2.25564   3
   7  13  -4 4.67898 4.50778   5
  -7  13   4 3.38520 2.07194   2
  -7  13   4 1.32549 2.53472   4
   5 -13  -4 2.92327 5.71141   1
  -5 -13   4 0.63423 3.66559   5
  -5 -13   4 7.51826 2.42620   3
  -5 -13   4 -0.0094 3.33292   4
  -5 -13   4 2.30601 3.19762   1
   5  13  -4 1.29069 3.80339   5
  -5  13   4 1.66200 1.85670   2
  -5  13   4 -0.0626 1.96672   3
  -5  13   4 -0.3953 2.61554   4
  -3 -13   4 134.918 13.0035   1
  -3 -13   4 133.097 10.2712   5
  -3 -13   4 131.385 8.92205   4
  -3 -13   4 139.975 6.64255   3
  -3  13   4 143.033 7.97854   3
  -3  13   4 130.378 7.62457   2
  -1 -13   4 39.5609 7.73818   1
  -1 -13   4 50.4857 6.59534   5
  -1 -13   4 55.0414 5.40581   4
  -1  13   4 51.4713 4.63665   2
   1  13  -4 55.0293 4.58171   2
   1 -13   4 82.0702 7.65785   5
   1 -13   4 73.4672 13.5575   1
   1 -13   4 85.9017 6.16377   4
  -1  13  -4 90.6709 6.23164   2
   1  13   4 88.7695 7.94855   1
   3 -13   4 207.701 20.0130   1
  -3 -13  -4 238.826 11.9241   3
   3 -13   4 235.662 13.1726   5
   3 -13   4 234.755 10.8852   4
   3  13   4 228.177 12.6330   1
   5 -13   4 224.620 12.9161   5
  -5 -13  -4 211.698 11.5932   3
   5 -13   4 226.036 9.87931   4
  -5 -13  -4 218.093 12.4551   2
   5 -13   4 202.297 21.7195   1
  -5  13  -4 210.932 11.9515   2
  -7 -13  -4 4.73289 3.37371   3
   7 -13   4 7.19939 4.70334   5
  -7 -13  -4 0.16531 2.65521   2
  -7  13  -4 2.53127 2.62679   2
   7  13   4 -0.2825 2.77322   5
 -12 -14   4 37.0599 5.25825   3
 -10 -14   4 83.2556 8.57176   4
 -10 -14   4 96.3912 11.5122   5
 -10 -14   4 81.3770 6.87535   3
  10  14  -4 92.6377 15.0946   5
 -10  14   4 76.8108 6.79642   2
 -10  14   4 88.2144 9.71538   4
  -8 -14   4 6.44249 3.99754   4
  -8 -14   4 2.50788 2.90553   3
   8 -14  -4 12.6109 7.29741   1
  -8 -14   4 1.55804 3.25358   1
  -8 -14   4 4.84812 4.65735   5
  -8  14   4 9.72021 2.86085   2
  -8  14   4 4.97490 3.12612   4
   8  14  -4 2.92773 4.74663   5
  -8  14   4 6.96216 2.91606   3
  -6 -14   4 22.0745 5.58196   5
  -6 -14   4 23.3766 5.69681   1
  -6 -14   4 39.7405 6.09008   4
   6 -14  -4 36.0208 9.70294   1
  -6 -14   4 34.4435 3.99835   3
  -6  14   4 24.6748 4.06657   3
  -6  14   4 27.2568 4.40352   4
   6  14  -4 32.4874 6.52401   5
  -6  14   4 32.9450 3.95129   2
   4 -14  -4 0.00814 4.96521   1
  -4 -14   4 0.23351 3.68162   1
  -4 -14   4 2.54921 3.47080   5
  -4 -14   4 8.71628 3.67316   4
  -4 -14   4 2.98231 2.13874   3
   4  14  -4 3.60711 2.42476   2
  -4  14   4 5.62591 2.38269   3
   4  14  -4 4.77848 4.34603   3
  -4  14   4 2.58503 2.12314   2
  -2 -14   4 51.3317 9.74093   1
  -2 -14   4 62.9900 6.28098   4
  -2 -14   4 77.8290 7.69453   5
  -2  14   4 68.3300 5.29092   3
  -2  14   4 64.1050 5.24792   2
   2  14  -4 77.3031 5.34927   2
   0 -14   4 3.65532 2.66108   4
   0 -14   4 2.35228 3.47756   5
   0 -14   4 -3.0412 4.96093   1
   0  14   4 -0.4007 2.10182   2
   0  14  -4 4.16141 2.52789   2
   2 -14   4 -5.0137 5.27957   1
   2 -14   4 7.13968 2.52280   4
  -2 -14  -4 -0.2821 2.24065   3
   2  14   4 0.24736 1.84672   1
  -2  14  -4 4.45019 2.40017   2
   4 -14   4 106.311 6.07460   4
   4 -14   4 86.1355 17.1913   1
   4 -14   4 124.532 8.81650   5
  -4 -14  -4 100.155 7.48061   3
  -4  14  -4 105.565 7.60818   2
  -6 -14  -4 2.91542 2.70596   3
   6 -14   4 -4.7571 6.50496   1
  -6  14  -4 -0.2933 2.51740   2
   8 -14   4 6.93440 6.20112   5
  -8 -14  -4 9.85701 3.89180   3
 -11 -15   4 116.925 9.63358   3
 -11  15   4 98.6139 7.09927   2
  -9 -15   4 83.5306 10.9622   5
  -9 -15   4 73.7349 6.66158   3
  -9 -15   4 75.6905 10.9204   4
  -9 -15   4 68.2235 12.2146   1
  -9  15   4 76.9792 7.27303   4
  -9  15   4 75.4751 6.02268   2
  -9  15   4 77.9488 6.94641   3
   9  15  -4 73.8067 11.0433   5
  -7 -15   4 3.59739 3.81012   4
  -7 -15   4 -1.3234 3.70351   5
  -7 -15   4 1.54109 2.46207   3
   7  15  -4 0.64351 5.63569   5
  -7  15   4 -1.0265 2.24788   3
  -7  15   4 0.23967 2.25604   2
  -7  15   4 0.96103 2.58586   4
  -5 -15   4 9.61159 7.80117   1
  -5 -15   4 13.5133 4.27832   4
   5 -15  -4 14.2374 7.79638   1
  -5 -15   4 21.3037 5.88622   5
  -5 -15   4 15.8749 3.02386   3
  -5  15   4 15.5928 3.23854   3
   5  15  -4 18.4995 5.13689   5
  -5  15   4 14.0507 3.37076   2
   5  15  -4 21.1049 3.09704   2
  -5  15   4 13.9880 3.34859   4
  -3 -15   4 101.727 15.0066   1
  -3 -15   4 116.984 9.49928   5
  -3 -15   4 107.729 8.34361   4
   3  15  -4 110.726 6.75091   2
   3  15  -4 103.115 6.39534   3
  -3  15   4 106.465 6.98049   2
  -1 -15   4 41.9788 6.42115   5
  -1 -15   4 33.1516 7.69669   1
  -1 -15   4 41.5319 5.51379   4
  -1  15   4 38.4543 4.50479   2
   1  15  -4 48.4596 4.71968   2
   1 -15   4 54.5521 9.52358   1
   1 -15   4 79.7942 6.08873   4
   1 -15   4 76.4945 7.73667   5
   1  15   4 83.0311 8.03435   1
  -1  15  -4 80.5714 6.18295   2
  -3 -15  -4 119.038 7.71834   3
   3 -15   4 112.703 6.73187   4
   3 -15   4 123.241 8.97241   5
   3 -15   4 89.3321 16.2445   1
  -3  15  -4 105.107 7.50030   2
   3  15   4 103.037 8.00154   1
   5 -15   4 139.662 7.04034   4
   5 -15   4 105.736 18.5824   1
  -5 -15  -4 119.734 8.42092   3
   5 -15   4 151.253 9.93624   5
  -5  15  -4 119.292 8.65157   2
   7 -15   4 -1.5637 6.87106   1
   7 -15   4 12.2320 5.60875   5
  -7 -15  -4 4.55067 3.00245   3
  -7  15  -4 5.35436 3.09098   2
  -8 -16   4 298.577 18.7042   5
  -8 -16   4 293.904 20.4777   1
  -8 -16   4 314.269 14.8588   3
  -8 -16   4 321.645 17.1458   4
   8  16  -4 277.176 18.5910   5
  -8  16   4 313.246 14.9092   2
  -8  16   4 314.003 15.7258   3
  -8  16   4 283.344 15.7025   4
  -6 -16   4 11.0383 5.71766   1
  -6 -16   4 22.2946 6.05655   5
  -6 -16   4 20.4271 3.64387   3
  -6 -16   4 26.5734 5.55268   4
  -6  16   4 21.2623 4.01012   3
   6  16  -4 26.0790 3.47999   2
  -6  16   4 24.5632 4.13297   2
   6  16  -4 20.1661 6.07796   5
  -6  16   4 28.6567 4.58802   4
  -4 -16   4 79.5755 5.27358   3
   4 -16  -4 96.7044 13.8059   1
  -4 -16   4 74.7179 8.52547   5
  -4 -16   4 85.6430 7.63991   4
   4  16  -4 76.8571 5.61263   2
  -4  16   4 78.3390 5.98213   2
  -4  16   4 71.0836 5.99745   3
  -2 -16   4 64.2292 6.58410   4
  -2 -16   4 45.1281 9.06533   1
  -2 -16   4 69.0091 7.74248   5
   2  16  -4 70.3771 5.35374   2
  -2  16   4 65.5292 5.38253   3
  -2  16   4 78.4498 9.00961   2
   0 -16   4 103.822 8.39898   5
   0 -16   4 70.0875 14.2287   1
   0 -16   4 99.1031 8.28309   4
   0  16  -4 93.0317 6.68295   2
   0  16   4 84.7030 6.64798   2
   2 -16   4 5.01878 2.56089   4
   2 -16   4 8.37195 3.20392   5
   2 -16   4 -5.6470 5.74616   1
   2  16   4 0.84191 1.94557   1
  -2  16  -4 -0.3646 2.31822   2
   4 -16   4 19.1255 8.56824   1
  -4 -16  -4 39.9667 5.31033   3
  -4  16  -4 39.8955 4.91831   2
  -6 -16  -4 128.296 12.0726   3
   6 -16   4 151.171 11.6143   5
   6 -16   4 131.714 18.8417   1
  -6  16  -4 135.687 9.45559   2
 -11 -17   4 11.1656 4.03670   3
 -11  17   4 4.83166 2.91311   2
  -9 -17   4 -1.9752 2.61018   3
  -9 -17   4 7.10148 3.68601   4
  -9  17   4 -0.4280 2.69812   4
   9  17  -4 -4.7110 7.05674   5
  -9  17   4 0.38158 2.42825   2
  -9  17   4 -2.8343 2.42665   3
  -7 -17   4 42.8237 7.44935   5
  -7 -17   4 39.1724 7.14905   3
  -7 -17   4 24.8961 5.44158   4
  -7  17   4 28.6533 4.60996   3
  -7  17   4 36.2153 5.55876   4
   7  17  -4 29.4641 4.20837   2
  -7  17   4 39.2436 4.66460   2
   7  17  -4 41.7225 8.19997   5
  -5 -17   4 15.0026 3.14531   3
  -5 -17   4 14.3209 5.50176   5
  -5 -17   4 1.52823 5.37097   1
   5  17  -4 13.6373 2.99635   2
   5  17  -4 12.6507 5.71966   5
  -5  17   4 10.3466 3.35429   3
  -5  17   4 12.9571 3.17571   2
  -3 -17   4 -8.1664 4.73521   1
  -3 -17   4 3.78736 3.82806   5
  -3 -17   4 -1.1946 3.20723   4
   3 -17  -4 8.18420 4.78080   1
  -3  17   4 1.49693 2.18007   2
  -3  17   4 -1.5676 2.22460   3
   3  17  -4 6.02893 2.68171   2
  -1 -17   4 14.7214 7.54033   1
  -1 -17   4 27.2322 4.77830   4
  -1 -17   4 31.7956 5.58367   5
   1  17  -4 33.9323 4.52761   2
  -1  17   4 27.4524 4.38867   2
   1 -17   4 -0.5882 2.48653   4
   1 -17   4 9.95803 3.35427   5
   1 -17   4 -6.6532 5.45824   1
   1  17   4 0.32226 2.38322   2
  -1  17  -4 0.13951 2.43672   2
   1  17   4 0.88581 1.84220   1
  -3 -17  -4 6.08581 3.10728   3
   3 -17   4 -2.0097 6.74205   1
  -3  17  -4 5.21145 3.11996   2
   5 -17   4 19.8929 8.45534   1
  -5 -17  -4 36.7037 5.36803   3
   5 -17   4 42.2426 3.87961   4
 -10 -18   4 114.928 8.53690   3
 -10  18   4 123.220 8.40862   2
  -6 -18   4 58.8909 7.38011   4
  -6 -18   4 63.3231 8.61256   5
  -6 -18   4 63.7974 5.19112   3
  -6  18   4 56.4744 5.51407   2
  -6  18   4 56.2822 5.77718   3
   6  18  -4 63.8415 9.62558   5
   6  18  -4 58.1037 5.15781   2
  -6  18   4 54.6757 5.97242   4
  -4 -18   4 48.6786 7.01174   5
  -4 -18   4 34.8649 4.01466   3
  -4 -18   4 30.5010 5.53813   4
  -4  18   4 34.7678 5.14391   3
  -4  18   4 35.4227 4.71592   2
   4  18  -4 36.7530 4.54129   2
  -2 -18   4 96.9985 8.75812   5
  -2 -18   4 89.8168 7.78458   4
   2  18  -4 87.1126 6.57462   2
  -2  18   4 85.8632 6.60130   3
  -2  18   4 91.7227 6.95416   2
   0 -18   4 26.4303 4.75263   4
   0 -18   4 54.1509 6.45410   5
   0  18  -4 35.7631 4.82230   2
   0  18   4 39.8814 5.72890   2
   2 -18   4 34.7816 9.87679   1
   2 -18   4 56.9404 5.49727   4
   2  18   4 56.1076 5.94396   2
  -2  18  -4 51.5747 5.67168   2
   2  18   4 55.1804 6.60580   1
  -4 -18  -4 11.8509 3.67309   3
   4 -18   4 7.00396 2.54787   4
   4 -18   4 -5.1041 7.03947   1
  -4  18  -4 5.18680 2.84061   2
  -6 -18  -4 67.8701 7.06950   3
  -9 -19   4 17.3261 4.17336   3
  -1 -19   4 184.290 11.9980   5
  -1 -19   4 145.985 18.5150   1
  -1 -19   4 165.320 10.3384   4
  -1  19   4 173.771 9.92377   3
   1  19  -4 168.494 8.29799   3
   1  19  -4 187.650 10.3091   2
  -1  19   4 183.525 10.4280   2
   1 -19   4 4.16939 7.88278   1
   1 -19   4 21.6444 4.36763   4
   1  19   4 14.8263 3.75296   1
   1  19   4 21.2337 4.51985   2
  -1  19  -4 20.4074 4.34162   2
   3 -19   4 73.8846 5.80436   4
  -3  19  -4 62.0787 6.29735   2
   3  19   4 70.8186 6.66843   2
   5 -19   4 4.48852 2.89020   4
  -5 -19  -4 9.64335 3.80101   3
  -5  19  -4 10.9010 3.69136   2
 -10  20   4 11.8664 3.83337   2
  -8 -20   4 313.287 15.2408   3
  -8  20   4 292.516 16.8683   2
  -4 -20   4 447.836 23.0422   5
  -4 -20   4 333.842 25.9146   1
  -4 -20   4 416.189 21.5180   4
  -4  20   4 413.010 19.1647   3
  -4  20   4 417.433 19.3732   2
  -2 -20   4 16.5087 4.29235   5
  -2 -20   4 -7.9033 6.06758   1
  -2 -20   4 5.53218 3.40175   4
  -2  20   4 -0.5042 2.14381   3
   2  20  -4 3.68451 2.96661   2
  -2  20   4 2.21062 2.47274   2
   2  20  -4 2.75927 2.27493   3
   0 -20   4 67.1943 6.35983   4
   0  20  -4 61.0345 6.08090   2
   0  20   4 69.8177 6.58233   2
   2 -20   4 70.1509 13.0782   1
   2 -20   4 102.094 7.10175   4
  -2  20  -4 102.073 7.78451   2
   2  20   4 100.076 7.89552   2
   4 -20   4 0.32332 2.11662   4
  -4 -20  -4 -1.4507 3.26001   3
  -4  20  -4 3.92514 2.81525   2
  -9 -21   4 125.395 8.91256   3
  -7 -21   4 4.30615 3.19451   3
  -7  21   4 6.25744 2.87866   2
  -3 -21   4 128.316 10.0326   4
  -3  21   4 144.954 10.7750   3
  -3  21   4 145.664 9.35823   2
   3  21  -4 149.652 9.13763   2
  -1 -21   4 4.22191 3.10994   4
  -1 -21   4 -3.9411 10.6330   1
   1  21  -4 3.60956 4.39988   3
  -1  21   4 -2.2759 2.49315   2
   1  21  -4 6.36381 3.20469   2
  -1  21   4 -0.2321 3.89352   3
   1 -21   4 130.956 8.72873   4
   1 -21   4 94.9393 18.4346   1
   1  21   4 121.561 8.94450   2
  -1  21  -4 131.237 8.86991   2
   1  21   4 135.102 10.9539   1
   3 -21   4 17.4815 3.38443   4
  -3  21  -4 11.8041 3.60824   2
  -8 -22   4 345.648 17.1776   3
  -4 -22   4 216.391 13.8369   4
   4  22  -4 225.847 12.4782   2
  -4  22   4 234.389 12.9500   2
  -4  22   4 242.245 12.9515   3
  -2 -22   4 40.0514 6.18590   4
  -2  22   4 45.2242 5.82942   3
   2  22  -4 34.9796 4.39131   3
   2  22  -4 40.8686 5.81492   2
  -2  22   4 42.6447 5.59156   2
   0 -22   4 236.423 12.9796   4
   0 -22   4 211.090 22.8315   1
   0  22   4 245.978 13.5413   2
   0  22  -4 243.587 13.1481   2
   2 -22   4 193.796 10.9484   4
  -2  22  -4 183.528 11.5661   2
   4 -22   4 49.8356 4.94608   4
  -7 -23   4 220.700 13.7671   3
  -1 -23   4 349.311 28.7923   1
  -1 -23   4 384.948 19.0453   4
   1  23  -4 374.890 19.0491   2
  -1  23   4 407.376 21.3216   2
   1 -23   4 33.0892 4.90009   4
  -1  23  -4 47.2417 5.84977   2
   3 -23   4 299.875 15.0402   4
  -6 -24   4 -10.079 6.92036   1
   2  24  -4 254.719 14.0532   2
   0  24  -4 134.253 9.74551   2
   3  25  -4 9.63401 4.56588   2
 -14   0   5 0.12280 3.03950   1
 -12   0   5 81.9047 10.6767   1
 -12   0   5 98.9524 9.66096   4
 -12   0   5 92.2940 7.12671   3
 -10   0   5 8.90498 3.71572   4
 -10   0   5 14.9391 4.90629   1
 -10   0   5 14.0221 3.56957   3
  -8   0   5 35.1142 4.14329   3
  -8   0   5 35.8896 5.09415   5
  -8   0   5 31.0009 5.31947   4
  -8   0   5 35.0123 7.10967   1
  -6   0   5 29.8444 3.99580   5
  -6   0   5 38.4835 5.82909   4
  -6   0   5 25.9082 3.57773   3
  -4   0   5 58.9910 5.74404   5
  -4   0   5 52.6372 5.54267   4
  -4   0   5 61.0820 8.08547   1
  -2   0   5 47.8579 5.28307   5
  -2   0   5 53.5364 5.21118   5
  -2   0   5 52.7098 7.74315   1
  -2   0   5 48.3698 4.95763   4
   0   0   5 32.9149 4.09726   4
   0   0  -5 25.8904 3.42020   2
   0   0   5 29.1196 4.61837   5
   0   0   5 27.6257 4.22503   5
  -2   0  -5 6.52760 2.50115   2
   2   0   5 7.00801 2.84661   5
   2   0   5 3.48850 3.26121   1
   4   0   5 102.439 7.54533   5
  -4   0  -5 100.023 9.78670   2
   4   0   5 85.7192 11.1990   1
  -6   0  -5 3.20948 2.76534   2
   6   0   5 2.40447 3.97012   5
   8   0   5 61.6585 8.56419   5
  -8   0  -5 64.4465 6.60107   2
 -13  -1   5 52.6095 5.77332   3
 -13   1   5 39.8372 8.45145   1
 -13   1   5 42.3278 5.77586   3
 -11  -1   5 11.0867 4.48848   4
 -11  -1   5 9.91669 4.20442   1
 -11   1   5 7.99467 3.51845   1
 -11   1   5 15.4136 4.68658   4
 -11   1   5 11.2112 3.56054   3
  -9  -1   5 18.5647 5.06477   4
  -9  -1   5 16.3106 4.90976   5
  -9  -1   5 26.0000 3.96531   3
  -9  -1   5 13.0337 4.31082   1
  -9   1   5 31.9660 4.13587   3
  -9   1   5 18.5239 4.76061   5
  -9   1   5 17.2753 4.73731   1
   9   1  -5 30.8959 6.52875   5
  -9   1   5 22.5184 5.07990   4
  -7  -1   5 7.67344 2.88569   5
  -7  -1   5 9.42787 2.31596   3
  -7  -1   5 6.97663 3.96370   4
  -7  -1   5 3.32149 2.62963   1
  -7   1   5 2.44429 3.03608   1
  -7   1   5 7.15461 3.54978   4
  -7   1   5 4.91618 2.60396   5
  -7   1   5 6.29039 2.32602   3
  -5  -1   5 50.8262 5.87137   4
  -5  -1   5 63.2248 5.28184   5
  -5  -1   5 52.2718 3.59736   3
  -5  -1   5 51.8989 7.85980   1
  -5   1   5 52.9413 5.47194   5
  -5   1   5 57.8535 3.84896   3
  -5   1   5 49.7967 5.67174   4
  -5   1   5 53.8694 7.66572   1
  -3  -1   5 17.2185 3.88366   5
  -3  -1   5 21.3847 4.02329   4
  -3  -1   5 14.4865 4.18152   1
  -3  -1   5 20.1405 4.42224   5
  -3   1   5 15.8193 3.72415   5
  -3   1   5 15.7176 3.35634   5
  -3   1   5 17.1528 3.58733   4
  -3   1   5 11.1630 3.68173   1
  -1  -1   5 32.4272 5.49466   5
  -1  -1   5 18.7749 4.46687   1
  -1  -1   5 26.3412 2.90968   2
  -1  -1   5 28.6685 4.43287   5
   1  -1  -5 28.2174 3.04604   2
  -1  -1   5 31.3574 6.82681   4
  -1   1   5 26.7350 2.90566   2
   1   1  -5 29.6188 2.95562   2
  -1   1   5 30.7800 4.30108   5
  -1   1   5 19.7677 5.94574   4
  -1   1   5 23.2318 4.96022   1
   1  -1   5 4.75105 1.34698   4
   1  -1   5 5.36469 2.21918   4
   1  -1   5 6.94289 2.78556   5
   1  -1   5 3.01091 2.80049   1
  -1  -1  -5 1.65374 2.14507   2
   1   1   5 4.28735 2.22642   4
   1   1   5 0.99336 2.76493   1
   1   1   5 2.41539 2.37721   5
  -1   1  -5 -0.2926 1.74925   2
   1   1   5 7.03334 1.43676   4
   3  -1   5 0.09325 2.56968   5
  -3  -1  -5 0.69664 2.30388   2
   3  -1   5 1.13103 3.27791   1
  -3   1  -5 0.40989 2.08803   2
   3   1   5 0.97054 2.94682   1
   3   1   5 0.13691 2.45721   5
   5  -1   5 11.6556 4.05357   5
  -5  -1  -5 11.6660 3.57097   2
   5   1   5 16.7129 4.12782   5
  -5   1  -5 17.9079 4.02453   2
   5   1   5 1.38893 5.61878   1
  -7  -1  -5 8.90971 3.35394   2
  -7  -1  -5 2.98239 2.77650   3
   7  -1   5 4.05367 4.42345   5
   7   1   5 -2.3242 4.94356   5
  -7   1  -5 4.37943 3.31075   2
 -14  -2   5 22.4030 5.57000   1
 -12  -2   5 180.697 13.2313   4
 -12  -2   5 192.098 15.8277   1
 -12  -2   5 213.202 11.4842   3
 -12   2   5 207.468 11.7111   3
 -12   2   5 182.356 16.1571   1
 -12   2   5 202.085 13.6622   4
 -10  -2   5 7.08524 3.31047   1
 -10  -2   5 9.75753 4.19754   4
 -10   2   5 10.2521 3.84360   4
 -10   2   5 5.67653 3.12949   1
 -10   2   5 10.4785 3.20358   3
  -8  -2   5 23.8063 3.43576   3
  -8  -2   5 15.3945 4.73151   1
  -8  -2   5 29.1492 5.80245   4
  -8  -2   5 18.6179 4.02756   5
  -8   2   5 21.5381 3.45015   3
  -8   2   5 25.1093 5.23564   4
  -6  -2   5 58.9603 3.96950   3
  -6  -2   5 50.3436 5.11092   5
  -6  -2   5 56.7840 8.09740   1
  -6  -2   5 50.1136 6.53575   4
  -6   2   5 46.3875 5.66173   4
  -6   2   5 52.2788 4.13106   3
   6   2  -5 55.8814 3.86214   3
  -6   2   5 45.0497 5.31961   5
  -6   2   5 51.9258 7.87998   1
  -4  -2   5 3.41782 2.85786   4
  -4  -2   5 1.89050 3.29088   5
  -4  -2   5 2.29320 2.05648   5
  -4  -2   5 -0.6700 1.86779   1
  -4   2   5 1.40203 2.40315   4
  -4   2   5 8.61139 1.74149   3
  -4   2   5 1.42482 1.55913   3
  -4   2   5 0.30247 2.38323   1
  -2  -2   5 430.709 19.6022   4
  -2  -2   5 436.905 20.1395   5
   2  -2  -5 454.023 17.9762   2
  -2  -2   5 436.549 20.2043   5
  -2  -2   5 456.513 24.4092   1
  -2   2   5 420.498 17.7450   2
  -2   2   5 444.971 19.4198   4
  -2   2   5 436.029 23.7428   1
   0  -2   5 182.082 10.3468   5
   0  -2   5 192.010 14.2228   1
   0  -2   5 181.080 10.7748   5
   0  -2   5 180.781 9.43818   4
   0  -2  -5 190.123 9.21519   2
   0   2   5 180.461 10.0292   5
   0   2   5 185.534 8.34331   4
   0   2   5 173.238 9.23429   4
   0   2  -5 214.464 10.7944   2
   0   2   5 179.924 13.2810   1
   2  -2   5 331.469 15.8991   5
   2  -2   5 325.269 19.9451   1
  -2  -2  -5 327.260 15.2308   2
  -2   2  -5 351.316 15.2769   2
   2   2   5 333.881 19.2773   1
   4  -2   5 -0.5666 4.67512   1
   4  -2   5 9.10470 3.34518   5
  -4  -2  -5 6.11699 3.76099   2
  -4   2  -5 9.18621 4.40710   2
   4   2   5 1.46207 3.70213   1
   4   2   5 6.99985 3.24736   5
  -6  -2  -5 14.4311 3.07786   3
  -6  -2  -5 18.1237 3.86541   2
   6  -2   5 -15.554 12.7705   1
   6  -2   5 19.6910 4.91347   5
   6   2   5 12.4735 4.56641   5
  -6   2  -5 10.8837 3.34249   2
  -8  -2  -5 28.6956 4.81064   2
   8  -2   5 24.9593 6.43406   5
   8  -2   5 12.6594 7.04754   1
  -8   2  -5 35.4178 5.68460   2
   8   2   5 24.6232 6.27849   5
 -13  -3   5 38.1036 5.68492   3
 -13   3   5 39.2813 5.79183   3
 -11  -3   5 123.561 12.3538   1
 -11  -3   5 123.567 8.25517   3
 -11  -3   5 119.952 10.2055   4
 -11   3   5 123.402 8.54941   3
 -11   3   5 136.566 13.3717   1
 -11   3   5 120.899 10.1501   4
  -9  -3   5 38.9033 4.35583   3
  -9  -3   5 38.0587 6.36940   4
  -9  -3   5 24.6265 5.74032   1
  -9   3   5 25.8730 5.23567   5
  -9   3   5 36.3254 7.72862   1
   9   3  -5 38.4718 8.20948   5
  -9   3   5 37.0069 4.76669   3
  -9   3   5 42.0564 6.65185   4
  -7  -3   5 387.953 17.6109   5
  -7  -3   5 378.195 22.4928   1
  -7  -3   5 371.666 15.8984   3
   7   3  -5 357.710 17.4761   5
  -7   3   5 372.911 21.2501   4
  -7   3   5 366.446 17.7692   5
  -7   3   5 350.029 25.0606   1
  -7   3   5 371.768 16.3555   3
  -5  -3   5 4.62868 3.07223   1
  -5  -3   5 1.59015 3.17681   4
  -5  -3   5 7.35209 2.98259   5
  -5   3   5 3.11926 2.26022   1
  -5   3   5 4.70386 3.15691   4
  -5   3   5 4.06753 2.12697   5
  -5   3   5 4.79017 2.05763   3
  -3  -3   5 231.253 16.1578   1
  -3  -3   5 240.341 12.5053   4
  -3  -3   5 244.378 13.1287   5
  -3  -3   5 241.926 12.6913   5
  -3   3   5 244.974 10.3558   3
  -3   3   5 237.172 10.2291   3
  -3   3   5 226.905 11.9691   4
  -3   3   5 229.679 15.6560   1
  -1  -3   5 6.59598 2.84982   5
  -1  -3   5 6.23345 1.70258   2
  -1  -3   5 2.38370 2.54706   4
  -1  -3   5 2.10702 2.93068   5
   1  -3  -5 1.54550 1.83001   2
  -1  -3   5 2.78303 3.06699   1
  -1   3   5 3.05074 2.59718   1
  -1   3   5 5.02494 2.46079   4
   1   3  -5 3.68847 1.71000   2
  -1   3   5 4.99278 2.32108   2
   1  -3   5 8.92305 3.22236   5
   1  -3   5 8.45265 3.56023   5
  -1  -3  -5 8.28320 2.55610   2
   1  -3   5 7.14301 3.39585   1
   1  -3   5 9.83417 2.43722   4
   1   3   5 7.57182 3.11962   1
   1   3   5 11.3106 1.81234   4
  -1   3  -5 7.60183 2.33643   2
   1   3   5 9.74201 2.43845   4
   3  -3   5 367.228 22.3369   1
  -3  -3  -5 371.560 17.0564   2
   3  -3   5 375.138 17.4928   5
   3   3   5 371.913 16.6429   5
  -3   3  -5 381.912 17.0547   2
   3   3   5 355.359 20.2595   1
  -5  -3  -5 76.8033 6.66094   2
  -5  -3  -5 74.8999 5.07829   3
   5  -3   5 87.1809 7.68249   5
  -5   3  -5 87.6510 6.64245   2
   5   3   5 75.4060 7.05490   5
  -7  -3  -5 129.335 7.64851   3
   7  -3   5 130.672 10.1365   5
  -7  -3  -5 122.493 9.09811   2
   7   3   5 97.7757 13.7408   5
  -7   3  -5 116.410 8.63325   2
 -14  -4   5 2.67549 3.91741   1
 -12  -4   5 44.5970 8.44459   1
 -12  -4   5 46.2754 7.85184   4
 -12  -4   5 54.5313 5.55100   3
 -12   4   5 29.5567 10.9389   1
 -12   4   5 42.6130 5.71298   3
 -12   4   5 52.9527 8.37402   4
 -10  -4   5 18.9940 5.05826   1
 -10  -4   5 19.6244 4.86536   4
 -10   4   5 26.4339 4.26057   3
 -10   4   5 18.2798 5.19351   1
 -10   4   5 36.2353 6.55201   4
  -8  -4   5 2.30399 3.48614   4
  -8  -4   5 8.40302 2.54543   3
  -8  -4   5 2.12826 3.03695   5
  -8  -4   5 0.63459 2.35346   1
  -8   4   5 1.60353 2.24296   3
  -8   4   5 5.18432 3.19235   4
   8   4  -5 -1.3795 3.81111   5
  -8   4   5 4.47301 3.41706   1
  -6  -4   5 2.63397 1.74870   3
  -6  -4   5 4.73277 3.11045   4
  -6  -4   5 1.69737 2.49325   5
  -6  -4   5 3.50591 2.88219   1
  -6   4   5 3.26324 1.92754   3
  -6   4   5 1.00825 1.87081   1
  -6   4   5 2.23347 2.40727   5
   6   4  -5 6.07136 1.96718   3
  -6   4   5 1.93450 2.53820   4
  -4  -4   5 2.22249 3.34049   5
  -4  -4   5 3.80147 2.86145   1
  -4  -4   5 7.43672 2.96446   5
  -4  -4   5 0.15054 2.44654   4
  -4   4   5 -0.2338 1.73469   3
  -4   4   5 1.67567 1.52407   3
  -4   4   5 -0.2141 1.98301   1
  -4   4   5 -0.0870 2.22543   4
  -2  -4   5 31.6112 5.23447   5
  -2  -4   5 31.7114 5.09237   5
  -2  -4   5 42.6512 7.55907   1
  -2  -4   5 36.1108 5.01019   4
  -2   4   5 32.5943 2.59801   3
  -2   4   5 27.4074 2.83437   2
  -2   4   5 28.4826 2.81212   3
  -2   4   5 34.1504 4.46583   4
  -2   4   5 25.4831 5.42687   1
   0  -4  -5 0.39232 1.92278   2
   0  -4   5 0.52047 2.12827   4
   0  -4   5 1.44415 2.65439   5
   0  -4   5 1.56025 2.65410   5
   0  -4   5 3.88903 3.26635   1
   0   4   5 -0.2315 1.76521   4
   0   4  -5 1.37535 1.57487   4
   0   4   5 1.82585 2.35042   1
   0   4   5 1.99144 2.03899   4
   0   4  -5 0.28316 1.66196   2
   2  -4   5 6.12423 1.77589   4
   2  -4   5 9.27204 3.34508   5
  -2  -4  -5 5.95973 2.59617   2
   2  -4   5 6.78988 3.93824   1
  -2   4  -5 9.58601 2.77214   2
   2   4   5 6.98306 1.51427   4
   2   4   5 9.46358 2.22641   4
   2   4   5 9.32141 2.66287   3
   2   4   5 6.03646 2.92069   1
  -4  -4  -5 1.29555 2.17403   3
  -4  -4  -5 5.00694 2.91662   2
   4  -4   5 4.48874 3.22694   5
   4  -4   5 -2.1003 7.78900   1
   4   4   5 2.55229 3.08219   5
  -4   4  -5 -1.7105 2.72329   2
   4   4   5 -1.9154 2.96992   1
  -6  -4  -5 13.7862 3.14635   3
  -6  -4  -5 12.9610 3.42899   2
   6  -4   5 18.3601 4.98354   5
  -6   4  -5 8.82118 3.65137   2
   6   4   5 10.6708 4.31584   5
   8  -4   5 0.04538 6.51050   1
  -8  -4  -5 12.8438 4.00062   3
   8  -4   5 8.63040 5.24666   5
  -8  -4  -5 12.3646 3.66605   2
   8   4   5 -0.5417 5.99477   5
  -8   4  -5 8.91675 3.72818   2
 -13  -5   5 179.197 11.0707   3
 -13  -5   5 177.558 15.1700   1
 -13   5   5 176.348 11.5009   3
 -13   5   5 175.692 16.4652   1
 -11  -5   5 373.425 17.8104   3
 -11  -5   5 373.981 23.1271   1
 -11  -5   5 379.382 20.5397   4
 -11   5   5 379.496 18.2708   3
 -11   5   5 382.312 24.9429   1
 -11   5   5 385.788 20.2501   4
  -9  -5   5 107.989 6.72510   3
  -9  -5   5 102.143 8.92381   4
  -9  -5   5 110.067 11.1834   1
  -9   5   5 101.876 8.71649   3
  -9   5   5 99.7575 8.48991   4
  -9   5   5 78.3100 7.92269   5
  -9   5   5 100.999 11.6205   1
  -7  -5   5 1946.31 74.3247   3
  -7  -5   5 2004.43 77.5719   4
  -7  -5   5 1876.11 86.3704   1
  -7  -5   5 2008.12 76.4115   5
  -7   5   5 1957.03 75.0757   5
  -7   5   5 1903.68 76.9072   4
  -7   5   5 1914.03 74.9425   3
  -7   5   5 1913.14 82.4629   1
  -5  -5   5 128.762 8.74849   5
  -5  -5   5 124.028 9.06386   4
  -5  -5   5 123.816 11.7654   1
  -5  -5   5 136.276 10.0817   5
  -5   5   5 125.785 8.43025   4
  -5   5   5 135.627 12.0040   1
  -5   5   5 129.619 7.05371   3
  -3  -5   5 839.844 36.1923   5
  -3  -5   5 844.179 35.5887   4
  -3  -5   5 875.377 40.5865   1
  -3  -5   5 858.035 36.5126   5
  -3   5   5 884.820 33.5811   3
  -3   5   5 839.676 35.0799   4
  -3   5   5 836.229 33.5922   3
  -3   5   5 878.003 33.3177   2
  -3   5   5 831.071 39.6352   1
  -1  -5   5 74.4033 9.56138   1
   1  -5  -5 83.5077 5.32275   2
  -1  -5   5 75.2224 4.73006   2
  -1  -5   5 72.5854 6.82975   5
  -1  -5   5 80.4356 7.01603   5
  -1  -5   5 75.5350 6.02235   4
  -1   5   5 77.0499 6.61209   3
  -1   5   5 73.1762 5.58401   4
   1   5  -5 71.2258 4.54599   2
  -1   5   5 77.5750 8.62915   1
  -1   5   5 80.6279 4.37249   3
   1  -5   5 144.754 7.50458   4
  -1  -5  -5 142.717 8.17862   2
   1  -5   5 144.758 9.22257   5
   1  -5   5 149.062 13.2685   1
   1  -5   5 143.526 9.95972   5
  -1   5  -5 146.227 7.86847   2
   1   5   5 147.374 7.65333   4
   1   5   5 144.283 6.88845   4
  -1   5  -5 142.987 7.08912   4
   1   5   5 141.447 11.3107   1
   1   5   5 141.133 7.13752   3
  -3  -5  -5 1060.76 43.0678   2
   3  -5   5 1087.55 43.6556   5
   3  -5   5 1078.38 56.9239   1
   3   5   5 1000.54 45.8352   1
  -3   5  -5 1095.20 42.8997   2
  -5  -5  -5 37.5427 3.95014   3
  -5  -5  -5 36.8501 5.39253   2
   5  -5   5 50.8087 6.31920   5
  -5   5  -5 44.0893 5.73513   2
   5   5   5 36.1994 5.33433   5
  -7  -5  -5 467.438 23.4752   2
  -7  -5  -5 421.084 18.8832   3
   7  -5   5 369.633 27.6846   1
   7  -5   5 440.489 21.4370   5
   7   5   5 425.170 20.4806   5
  -7   5  -5 420.968 24.5792   2
   9  -5   5 89.8929 13.2893   1
 -14  -6   5 729.787 37.7568   1
 -12  -6   5 2.41853 3.55536   1
 -12  -6   5 6.87800 2.97262   3
 -12  -6   5 8.69754 4.14181   4
 -12   6   5 3.29883 3.87697   3
 -12   6   5 3.17803 3.63925   4
 -10  -6   5 460.753 26.3666   1
 -10  -6   5 498.744 23.2599   3
 -10   6   5 446.883 22.8161   4
 -10   6   5 468.735 21.3870   3
  -8  -6   5 38.1610 4.15239   3
  -8  -6   5 34.6832 6.70268   5
  -8  -6   5 45.3838 7.21275   4
  -8  -6   5 40.4624 7.85125   1
  -8   6   5 30.4866 5.19052   5
  -8   6   5 36.5338 4.64624   3
   8   6  -5 29.0485 5.74487   5
  -8   6   5 43.0837 6.46839   4
  -6  -6   5 278.183 15.8770   5
  -6  -6   5 259.788 14.0656   5
  -6  -6   5 257.330 17.8468   1
  -6  -6   5 276.131 14.9588   4
  -6  -6   5 264.308 11.7750   3
   6   6  -5 280.515 11.7179   3
  -6   6   5 304.040 27.4009   1
  -6   6   5 281.296 12.6985   3
  -6   6   5 257.386 13.9972   4
  -6   6   5 248.504 12.4586   5
  -4  -6   5 3046.09 123.712   1
  -4  -6   5 2957.41 118.643   4
  -4  -6   5 3172.81 119.979   5
  -4   6   5 3203.64 116.723   3
  -4   6   5 3054.40 118.182   4
  -4   6   5 3032.88 123.458   1
  -2  -6   5 216.903 11.9575   4
  -2  -6   5 199.749 12.6494   5
  -2  -6   5 231.992 13.0097   5
  -2  -6   5 225.280 16.2721   1
  -2   6   5 222.209 15.0960   1
  -2   6   5 232.283 11.5574   4
  -2   6   5 241.491 10.2617   3
  -2   6   5 242.722 10.9534   3
   0  -6  -5 764.044 30.8124   2
   0  -6   5 743.633 32.1679   5
   0  -6   5 772.131 37.0712   1
   0  -6   5 741.166 30.6525   4
   0   6   5 773.065 35.4763   1
   0   6   5 715.324 29.8221   3
   0   6   5 791.389 29.7476   3
   0   6   5 741.249 30.6568   4
   0   6  -5 748.550 30.2508   2
   2  -6   5 3.38828 6.46863   1
   2  -6   5 16.1441 2.36613   4
  -2  -6  -5 18.7856 3.54287   2
   2  -6   5 16.4328 4.81102   5
   2  -6   5 17.3734 4.27811   5
   2   6   5 19.1483 2.74264   4
   2   6   5 11.8713 3.71862   1
   2   6   5 14.9323 2.28897   4
  -2   6  -5 19.2772 3.38704   2
  -2   6  -5 16.5749 2.31952   4
   4  -6   5 1831.85 78.0318   1
   4  -6   5 1821.57 72.1065   5
  -4  -6  -5 1815.37 71.6601   2
  -4  -6  -5 1802.32 70.0123   3
  -4   6  -5 1849.35 71.4748   2
   4   6   5 1803.25 73.8806   1
  -6  -6  -5 2.50517 3.24220   2
   6  -6   5 -10.164 6.47484   1
   6  -6   5 11.0339 4.13665   5
   6   6   5 4.55055 4.19297   5
  -6   6  -5 0.22073 2.45123   2
   8  -6   5 5.31089 4.76726   5
  -8  -6  -5 1.01479 3.51292   3
   8  -6   5 -4.4472 6.41598   1
  -8   6  -5 2.21594 3.91418   2
 -13  -7   5 1.01402 3.33467   1
 -13  -7   5 3.74641 3.28071   3
 -11  -7   5 17.9466 7.33266   4
 -11  -7   5 3.17810 2.80931   1
 -11  -7   5 -0.6678 2.59931   3
 -11   7   5 9.63037 5.82403   4
 -11   7   5 4.51244 2.62986   3
  -9  -7   5 480.658 20.5005   3
  -9  -7   5 486.482 26.8051   1
  -9  -7   5 495.961 23.5635   4
  -9   7   5 447.163 21.4676   5
  -9   7   5 448.564 22.6271   4
  -9   7   5 458.872 21.0242   3
  -7  -7   5 408.479 19.8418   4
  -7  -7   5 390.468 16.6566   3
  -7  -7   5 398.535 24.4613   1
  -7  -7   5 393.174 20.7514   5
  -7  -7   5 388.232 18.8928   5
  -7   7   5 375.966 18.8957   4
   7   7  -5 377.340 19.2972   5
  -7   7   5 376.428 17.4323   3
  -5  -7   5 45.6105 7.04708   5
  -5  -7   5 45.9329 8.10259   1
  -5  -7   5 42.6988 6.29901   4
  -5  -7   5 45.5411 5.75010   5
  -5   7   5 43.4939 7.73070   1
  -5   7   5 44.7532 4.14222   3
  -5   7   5 45.7079 5.18945   4
  -3  -7   5 15.7583 4.66623   1
  -3  -7   5 26.8606 5.37850   5
  -3  -7   5 26.6657 4.74233   4
  -3  -7   5 21.1339 4.55037   5
  -3   7   5 26.1091 3.18774   3
  -3   7   5 17.7760 4.75012   1
  -3   7   5 24.2751 2.96071   2
  -3   7   5 23.2272 3.23587   2
  -3   7   5 24.7897 4.13123   4
  -1  -7   5 75.6845 7.39026   5
  -1  -7   5 75.9172 10.0237   1
  -1  -7   5 69.9932 7.23950   5
  -1  -7   5 79.0851 4.95050   2
  -1  -7   5 75.5091 6.12369   4
  -1   7   5 71.7141 5.61548   4
  -1   7   5 80.9310 8.74844   1
  -1   7   5 79.2949 5.20713   3
   1   7  -5 75.6264 4.78286   2
   1  -7   5 7.39268 2.93922   4
   1  -7   5 7.77730 3.43877   5
   1  -7   5 4.73427 3.45090   5
   1  -7   5 7.41448 6.98344   1
  -1  -7  -5 7.03939 2.81933   2
  -1   7  -5 6.68813 2.21905   4
  -1   7  -5 3.34499 2.22975   2
   1   7   5 4.53210 2.47506   4
   1   7   5 7.57253 2.13232   4
   1   7   5 5.58175 2.92224   1
   3  -7   5 97.2612 11.1858   5
   3  -7   5 110.305 8.31642   5
   3  -7   5 87.2059 14.2532   1
  -3  -7  -5 111.736 6.28123   3
  -3  -7  -5 112.211 8.13898   2
  -3   7  -5 103.685 7.04018   2
   3   7   5 93.8227 9.13386   1
   5  -7   5 55.7287 6.70360   5
  -5  -7  -5 46.3900 4.63860   3
  -5  -7  -5 52.1496 5.65287   2
   5   7   5 44.7397 5.60113   5
  -5   7  -5 46.2738 5.24741   2
   7  -7   5 85.1013 8.76932   5
  -7  -7  -5 77.2558 7.09978   2
  -7  -7  -5 79.2328 6.47302   3
  -7   7  -5 89.5328 7.26124   2
   7   7   5 59.4866 7.96461   5
   9  -7   5 198.701 17.1207   1
 -12  -8   5 4.42524 3.84968   1
 -12  -8   5 14.3136 5.82358   4
 -12  -8   5 10.0407 3.48229   3
 -12   8   5 15.0835 3.91116   3
 -12   8   5 12.2111 5.28187   4
 -10  -8   5 31.2609 4.43914   3
 -10  -8   5 15.9854 4.75962   4
 -10  -8   5 18.9782 4.96854   1
 -10   8   5 30.9589 4.71518   3
 -10   8   5 17.2190 4.54490   4
  -8  -8   5 13.8581 5.03869   4
  -8  -8   5 18.2687 3.12576   3
  -8  -8   5 10.5300 3.95006   1
  -8   8   5 11.8553 3.83470   4
  -8   8   5 7.87994 3.88086   5
   8   8  -5 -0.4961 3.41918   5
  -6  -8   5 0.78892 3.83689   5
  -6  -8   5 2.05921 3.39413   4
  -6  -8   5 3.59497 5.80091   1
  -6  -8   5 5.46587 3.40390   5
  -6   8   5 8.30966 2.54193   3
  -6   8   5 4.54848 3.21697   4
   6   8  -5 5.47532 2.40169   3
  -4  -8   5 54.4674 6.22270   4
  -4  -8   5 50.1356 8.60720   1
  -4  -8   5 60.6635 7.18926   5
  -4  -8   5 45.7771 5.93083   5
  -4   8   5 60.6190 8.39967   1
  -4   8   5 49.1206 5.24500   4
  -4   8   5 54.0684 4.31809   3
  -4   8   5 52.8277 3.87193   2
  -4   8   5 54.0674 3.91745   2
  -2  -8   5 8.92375 4.01067   5
  -2  -8   5 13.7630 3.95723   5
  -2  -8   5 4.88522 3.55566   1
  -2  -8   5 7.88232 3.22695   4
  -2   8   5 3.73456 2.73809   1
  -2   8   5 10.9358 3.09100   4
  -2   8   5 7.92695 2.19280   3
   0  -8   5 8.48400 6.16506   1
   0  -8   5 21.8796 5.17196   5
   0  -8   5 16.1729 3.37481   4
   0  -8   5 19.0362 4.53404   5
   0   8   5 24.8863 3.57083   4
   0   8  -5 14.7339 2.79887   2
   0   8   5 9.67834 3.27463   1
   2  -8   5 8.04770 2.09427   4
   2  -8   5 -0.2915 4.88021   1
   2  -8   5 6.30548 3.82464   5
  -2  -8  -5 5.58183 2.76941   2
   2  -8   5 13.8686 5.02740   5
  -2   8  -5 6.31263 2.41772   4
   2   8   5 4.25367 2.04049   4
  -2   8  -5 1.57676 2.29370   2
   2   8   5 5.68119 2.79465   1
   2   8   5 8.81536 2.10739   4
  -4  -8  -5 1.64873 2.65323   2
   4  -8   5 -4.4723 6.65197   1
   4  -8   5 9.11915 3.93764   5
  -4  -8  -5 3.75276 2.26317   3
   4   8   5 2.14807 2.66442   1
  -4   8  -5 4.33211 2.76157   2
   6  -8   5 12.5232 4.39561   5
  -6  -8  -5 11.5914 3.83472   3
  -6  -8  -5 9.41072 3.56418   2
  -6   8  -5 5.14455 2.80002   2
  -8  -8  -5 12.7134 4.47273   3
   8  -8   5 -1.8871 6.56845   1
   8  -8   5 8.05768 5.50949   5
 -13  -9   5 6.94803 3.50889   3
 -13  -9   5 1.28808 3.92902   1
 -11  -9   5 1.80158 3.13942   1
 -11  -9   5 3.99986 2.75778   3
 -11  -9   5 6.98929 4.17257   4
 -11   9   5 2.71511 2.86353   3
 -11   9   5 1.39781 2.72875   4
  -9  -9   5 324.815 18.3053   4
  -9  -9   5 333.119 21.0231   1
  -9  -9   5 352.578 15.5703   3
  -9   9   5 322.637 17.6498   4
  -9   9   5 332.978 16.3678   3
  -7  -9   5 80.7923 8.41303   4
  -7  -9   5 98.4663 5.85573   3
  -7  -9   5 84.2455 10.4872   1
  -7  -9   5 95.5591 9.78405   5
  -7   9   5 101.879 7.85947   4
  -7   9   5 86.5967 6.42007   3
  -5  -9   5 166.251 16.6245   4
  -5  -9   5 185.961 11.9027   5
  -5  -9   5 190.485 12.9589   5
  -5  -9   5 210.516 18.1325   1
  -5   9   5 184.451 11.2662   4
  -5   9   5 201.886 9.35348   2
  -5   9   5 201.865 10.0672   3
  -3  -9   5 -2.6801 3.02375   5
  -3  -9   5 -1.8933 5.87154   1
  -3  -9   5 2.79526 3.07120   4
  -3  -9   5 1.86427 2.83364   5
  -3   9   5 1.43247 1.63291   2
  -3   9   5 3.37389 2.35911   4
  -3   9   5 1.35363 2.39786   1
  -3   9   5 2.49206 1.83244   3
  -1  -9   5 71.0692 7.47734   5
  -1  -9   5 67.3179 10.1475   1
  -1  -9   5 57.8106 6.94796   5
  -1  -9   5 64.4071 5.80399   4
  -1   9   5 69.2487 8.06641   1
   1   9  -5 59.7699 4.44733   2
  -1   9   5 67.2498 4.67910   3
  -1   9   5 72.3566 5.47766   4
   1  -9   5 54.7005 11.1925   1
   1  -9   5 47.7798 6.27819   5
   1  -9   5 52.4535 4.78919   4
   1  -9   5 62.1157 7.59378   5
  -1   9  -5 58.5080 4.86504   2
   1   9   5 53.8686 7.22948   1
   1   9   5 59.9983 4.67738   4
   3  -9   5 57.0069 6.71897   5
  -3  -9  -5 45.3380 5.31234   2
   3  -9   5 47.1450 3.37460   4
  -3  -9  -5 40.6911 4.39870   3
   3   9   5 44.7096 3.78922   4
   3   9   5 48.4494 6.45317   1
   5  -9   5 217.992 12.4721   5
  -5  -9  -5 204.000 10.4593   3
  -5  -9  -5 205.487 11.9085   2
   5  -9   5 151.254 20.0473   1
  -5   9  -5 203.757 11.3855   2
   7  -9   5 28.2008 5.76326   5
  -7  -9  -5 19.4931 4.13065   2
  -7  -9  -5 17.1318 3.83406   3
 -12 -10   5 74.7409 10.9703   3
 -12 -10   5 56.2435 9.54239   1
 -10 -10   5 16.8655 4.80089   1
 -10 -10   5 31.9734 4.37335   3
 -10  10   5 22.9227 8.42465   4
 -10  10   5 31.6178 4.57080   3
  -8 -10   5 13.8930 4.84245   4
  -8 -10   5 20.5568 3.36954   3
  -8 -10   5 14.9841 4.77915   1
  -8 -10   5 17.6765 7.89131   5
  -8  10   5 26.0222 5.30007   4
  -8  10   5 23.7604 3.99173   3
   8  10  -5 14.9852 5.63095   5
  -6 -10   5 9.14916 5.28428   5
  -6 -10   5 7.91062 4.59217   5
  -6 -10   5 5.19605 3.91420   4
  -6 -10   5 7.57538 3.99509   1
  -6 -10   5 8.05973 2.20471   3
  -6  10   5 8.18025 2.41946   2
   6  10  -5 6.23331 3.96099   5
   6  10  -5 6.64933 2.66529   3
  -6  10   5 5.87649 2.59482   3
  -6  10   5 8.56094 3.41869   4
  -4 -10   5 49.5380 6.57214   5
  -4 -10   5 50.1080 6.42681   4
  -4 -10   5 41.1453 8.51773   1
  -4 -10   5 44.1508 7.28343   5
  -4  10   5 51.8576 4.46359   3
  -4  10   5 44.8247 3.93918   2
  -4  10   5 48.5533 5.37226   4
  -2 -10   5 34.3749 4.10436   2
  -2 -10   5 24.3283 5.77198   1
  -2 -10   5 42.0383 5.54921   4
  -2 -10   5 39.8015 6.50447   5
  -2 -10   5 36.7849 5.98250   5
  -2  10   5 32.1030 6.67601   1
   2  10  -5 32.7819 3.22138   2
  -2  10   5 30.1498 3.50172   3
  -2  10   5 38.3923 4.44304   4
   0 -10   5 130.095 7.87112   4
   0 -10   5 133.935 9.56285   5
   0 -10   5 128.253 13.9834   1
   0 -10   5 139.531 10.6809   5
   0  10   5 131.657 7.56626   4
   0  10   5 125.564 10.8961   1
   0  10  -5 120.349 7.29571   2
   2 -10   5 42.8306 9.09222   1
   2 -10   5 57.5461 4.32296   4
  -2 -10  -5 60.5398 5.75924   2
  -2  10  -5 61.0925 5.18076   2
   2  10   5 66.9545 4.67650   4
   2  10   5 55.9072 7.12915   1
  -4 -10  -5 65.2811 6.42403   2
  -4 -10  -5 69.3422 5.44266   3
   4 -10   5 81.4804 7.38209   5
  -4  10  -5 62.4879 5.96530   2
   4  10   5 67.0333 7.71672   1
  -6 -10  -5 9.04578 3.16387   3
   6 -10   5 -2.5870 8.04281   1
  -6 -10  -5 2.32287 2.70264   2
   6 -10   5 14.4495 4.17541   5
  -6  10  -5 5.49197 3.13931   2
   8 -10   5 -0.1692 5.03792   5
  -8 -10  -5 4.01907 6.02396   3
 -11 -11   5 59.2916 5.59734   3
 -11 -11   5 47.3565 9.32671   1
 -11 -11   5 66.2133 9.79362   4
 -11 -11   5 74.0632 11.1834   5
 -11  11   5 50.4193 6.44104   3
 -11  11   5 58.2782 7.20700   4
  -9 -11   5 6.81466 3.78733   1
  -9 -11   5 6.83081 4.62452   4
  -9 -11   5 9.53071 5.66541   5
  -9 -11   5 8.69555 2.68372   3
  -9  11   5 8.91224 3.82483   4
  -9  11   5 13.9975 3.73542   3
  -7 -11   5 56.4737 9.41833   1
  -7 -11   5 47.7136 6.74189   4
  -7 -11   5 63.9531 4.68629   3
  -7  11   5 55.4654 4.39068   2
  -7  11   5 49.1548 6.03071   4
  -7  11   5 56.0770 5.44627   3
   7  11  -5 76.2707 11.3238   5
  -5 -11   5 21.7376 5.71738   5
  -5 -11   5 19.6559 5.25769   5
  -5 -11   5 16.1932 4.65249   4
  -5 -11   5 14.3984 5.04587   1
  -5  11   5 20.2560 3.29583   2
  -5  11   5 19.6806 3.90388   4
  -5  11   5 18.5502 3.31495   3
  -3 -11   5 39.2438 6.80037   5
  -3 -11   5 29.9072 6.27413   1
  -3 -11   5 30.8793 5.68696   5
  -3 -11   5 37.0731 5.51778   4
  -3  11   5 26.1513 5.74099   1
  -3  11   5 36.8715 5.01903   4
  -3  11   5 34.8980 4.06373   2
  -3  11   5 30.6762 3.90335   3
  -1 -11   5 6.34657 4.97559   1
  -1 -11   5 5.70100 4.35832   5
  -1 -11   5 7.13639 2.93287   4
  -1 -11   5 11.5830 4.11155   5
   1  11  -5 8.26180 2.30507   2
  -1  11   5 7.78870 3.37339   1
  -1  11   5 12.2214 2.73914   3
  -1  11   5 13.2219 3.19871   4
   1 -11   5 62.8386 5.38958   4
   1 -11   5 83.6316 7.52097   5
   1 -11   5 61.3428 13.1512   1
   1  11   5 80.1289 5.62375   4
  -1  11  -5 76.7525 5.58373   2
   1  11   5 73.4646 8.18204   1
  -3 -11  -5 -0.1818 2.22463   2
   3 -11   5 7.85449 3.66275   5
   3 -11   5 -7.0233 6.92524   1
   3 -11   5 -0.0597 1.65103   4
  -3  11  -5 3.90395 2.52954   2
   3  11   5 1.02983 2.24506   1
  -5 -11  -5 9.13156 3.81191   2
  -5 -11  -5 9.71514 3.15248   3
   5 -11   5 -2.1222 7.86973   1
  -5  11  -5 10.2854 2.94078   2
  -7 -11  -5 44.6393 5.55212   3
   7 -11   5 63.7282 11.5117   5
  -7  11  -5 50.6503 9.93320   2
 -12 -12   5 2.27951 4.04932   1
 -12 -12   5 -3.4614 3.26935   3
 -10 -12   5 30.5437 6.32719   1
 -10 -12   5 35.8919 6.60212   4
 -10 -12   5 43.8330 8.50154   5
 -10 -12   5 38.4437 4.84126   3
 -10  12   5 40.4373 6.41050   4
  -8 -12   5 25.8870 5.92360   4
  -8 -12   5 21.4985 3.53995   3
  -8  12   5 24.3390 4.71418   4
  -8  12   5 28.8269 3.63385   2
  -8  12   5 24.7933 4.37668   3
  -6 -12   5 49.6756 7.27561   4
  -6 -12   5 32.4448 6.63873   5
  -6 -12   5 41.8541 5.61012   3
  -6 -12   5 46.6045 9.22972   1
  -6  12   5 38.0234 5.88144   4
  -6  12   5 39.0267 3.96942   2
  -6  12   5 41.9340 5.23096   3
  -4 -12   5 16.9490 5.39047   1
  -4 -12   5 22.3144 5.12102   4
  -4 -12   5 18.5705 5.44504   5
  -4  12   5 20.5670 3.39106   2
  -4  12   5 25.3013 4.54343   4
  -4  12   5 29.6719 3.84689   3
  -2 -12   5 11.1585 5.19267   1
  -2 -12   5 23.0842 5.36732   5
  -2 -12   5 15.7637 5.95703   5
  -2 -12   5 18.6368 4.10092   4
  -2  12   5 26.1524 3.69276   2
  -2  12   5 12.7141 2.86024   3
  -2  12   5 10.7862 3.92931   1
   2  12  -5 19.5867 3.12847   2
  -2  12   5 21.4090 3.94892   4
   0 -12   5 26.5373 4.34216   4
   0 -12   5 25.2643 5.13100   5
   0 -12   5 12.2285 6.08810   1
   0  12  -5 27.3035 3.86924   2
   0  12   5 16.3186 4.08061   1
   0  12   5 24.7744 3.92612   4
   2 -12   5 81.6701 8.53882   5
   2 -12   5 85.0068 5.61002   4
   2  12   5 85.7708 8.22999   1
   2  12   5 87.0812 5.74973   4
  -4 -12  -5 3.18369 2.69306   2
  -4 -12  -5 4.07203 2.55120   3
   4 -12   5 -11.151 7.01139   1
  -4  12  -5 4.82220 2.85067   2
  -6 -12  -5 48.1253 5.94179   2
  -6 -12  -5 39.4187 5.23873   3
  -6  12  -5 46.0858 5.53966   2
   8 -12   5 -1.0441 6.12403   5
  -8 -12  -5 4.08319 4.23408   3
 -11 -13   5 2.20027 4.11533   1
 -11 -13   5 21.0382 7.84189   5
 -11 -13   5 4.22395 2.96036   3
  -9 -13   5 60.7111 8.40355   4
  -9 -13   5 47.1054 9.40576   1
  -9 -13   5 54.1902 5.48599   3
  -9 -13   5 48.0789 9.00087   5
  -9  13   5 56.2035 6.55151   4
  -9  13   5 48.8447 5.93606   3
  -9  13   5 49.0489 4.60810   2
  -7 -13   5 3.79822 3.77713   1
  -7 -13   5 0.93365 3.76493   5
  -7 -13   5 3.91023 2.43803   3
  -7 -13   5 2.37000 3.67891   4
  -7  13   5 2.16247 2.79441   4
   7  13  -5 2.40868 5.71605   5
  -7  13   5 0.26345 2.41893   3
  -7  13   5 1.54198 2.12718   2
  -5 -13   5 122.370 13.4218   1
  -5 -13   5 114.061 9.55772   4
  -5 -13   5 124.832 10.8078   5
  -5  13   5 122.441 8.83578   4
  -5  13   5 140.386 7.67333   2
  -5  13   5 138.058 8.13702   3
  -3 -13   5 36.5633 5.63222   4
  -3 -13   5 44.2110 6.77237   5
  -3 -13   5 26.8932 6.50681   1
  -3  13   5 52.4287 4.46917   2
  -3  13   5 44.5737 5.04815   4
  -3  13   5 37.2622 4.16197   3
   3  13  -5 39.4133 3.90528   2
  -1 -13   5 108.202 14.5278   1
  -1 -13   5 108.849 9.16046   5
  -1 -13   5 111.233 7.73619   4
  -1  13   5 110.315 6.69391   3
   1  13  -5 102.162 6.69481   2
  -1  13   5 106.924 7.23936   4
  -1  13   5 102.370 6.93379   2
  -1  13   5 98.1805 10.0253   1
   1 -13   5 42.3325 4.76252   4
   1 -13   5 44.6971 6.84340   5
   1  13   5 60.2056 4.94729   4
  -1  13  -5 35.9129 4.68302   2
   1  13   5 46.0966 6.87603   1
   3 -13   5 30.8627 3.52181   4
   3  13   5 33.4825 5.69080   1
  -3  13  -5 24.1807 4.24153   2
   3  13   5 29.3261 3.83193   4
   5 -13   5 115.015 8.70455   5
  -5 -13  -5 88.2767 7.06751   3
  -5  13  -5 79.7933 7.33474   2
   7 -13   5 14.3730 8.17451   5
  -7 -13  -5 1.77526 3.28164   3
 -12 -14   5 -1.7196 5.00738   3
 -10 -14   5 28.1239 6.40537   1
 -10 -14   5 40.0882 8.49639   5
 -10 -14   5 35.6615 4.72144   3
 -10  14   5 40.7496 5.95397   3
  -8 -14   5 88.2665 12.3280   5
  -8 -14   5 75.3858 5.80024   3
  -8 -14   5 57.3080 10.2971   1
  -8 -14   5 69.3450 11.1625   4
  -8  14   5 72.8066 5.58010   2
  -8  14   5 59.3022 9.42348   4
  -8  14   5 64.8297 6.16999   3
  -6 -14   5 162.243 7.82124   3
  -6 -14   5 138.944 14.3942   1
  -6 -14   5 138.781 11.7378   5
  -6 -14   5 148.294 10.7964   4
  -6  14   5 134.965 9.57891   4
  -6  14   5 132.219 8.83367   3
  -6  14   5 150.493 8.40553   2
  -4 -14   5 100.506 8.67112   4
  -4 -14   5 115.855 10.1508   5
  -4 -14   5 98.5025 13.1462   1
  -4  14   5 108.488 8.08736   4
  -4  14   5 114.646 7.06927   2
  -4  14   5 119.531 7.35531   3
  -2 -14   5 79.9649 7.04362   4
  -2 -14   5 68.9437 13.3455   1
  -2 -14   5 83.8413 8.29696   5
  -2  14   5 84.6372 11.3916   1
  -2  14   5 76.3584 6.49635   4
  -2  14   5 77.1940 6.05956   2
  -2  14   5 82.3734 5.93790   3
   2  14  -5 85.0228 5.62415   2
   0 -14   5 881.933 38.4805   5
   0 -14   5 822.747 44.4394   1
   0 -14   5 892.919 36.6019   4
   0  14   5 934.320 36.6347   4
   0  14  -5 919.644 36.3889   2
   0  14   5 890.386 36.6407   2
   0  14   5 867.256 40.6318   1
   2 -14   5 53.2734 6.47434   5
   2 -14   5 47.7132 4.53719   4
   2  14   5 48.5669 6.75821   1
  -2  14  -5 42.0424 4.94337   2
   2  14   5 46.2084 4.67631   4
  -4 -14  -5 63.0861 5.96850   3
  -4  14  -5 56.3081 5.73331   2
   6 -14   5 122.753 9.66475   5
  -6  14  -5 86.1667 13.5654   2
 -11 -15   5 54.7437 6.15632   3
  -9 -15   5 0.58373 4.63854   4
  -9 -15   5 11.5299 3.43243   3
  -9 -15   5 13.5088 5.94049   5
  -9  15   5 10.2963 3.61932   2
  -9  15   5 8.94008 3.90520   4
  -9  15   5 13.7818 3.92517   3
  -7 -15   5 41.1150 8.32505   5
  -7 -15   5 37.5568 4.48718   3
  -7 -15   5 36.7596 6.82486   4
  -7  15   5 48.5732 4.54101   2
  -7  15   5 40.0637 5.22628   3
  -7  15   5 38.3812 5.79696   4
  -5 -15   5 35.0413 6.03655   4
  -5 -15   5 41.1899 7.04137   5
  -5  15   5 26.5818 4.19387   3
  -5  15   5 41.3809 5.96527   4
  -5  15   5 39.9855 4.92746   2
  -3 -15   5 117.661 9.15299   4
  -3 -15   5 109.496 15.5235   1
  -3 -15   5 132.713 10.7438   5
  -3  15   5 129.140 7.99789   3
  -3  15   5 133.020 8.95226   2
   3  15  -5 136.178 7.38703   2
  -3  15   5 126.123 8.69146   4
  -1 -15   5 11.6444 3.96111   5
  -1 -15   5 -0.0765 5.71399   1
  -1 -15   5 10.6934 3.61872   4
  -1  15   5 4.09306 2.33599   3
  -1  15   5 8.05813 2.84974   2
  -1  15   5 6.78233 2.92963   4
  -1  15   5 6.61342 4.47334   1
   1  15  -5 9.90352 2.67798   2
   1 -15   5 0.64950 6.43290   1
   1 -15   5 30.5000 8.77664   5
   1  15   5 21.3095 3.74164   4
  -1  15  -5 23.8115 4.22099   2
   1  15   5 12.0341 3.63865   1
   3 -15   5 194.024 9.58738   4
   3 -15   5 211.682 12.5459   5
  -3  15  -5 164.630 10.6297   2
   3  15   5 193.364 10.0001   4
  -5 -15  -5 47.9435 6.12047   3
  -5  15  -5 52.5836 5.89701   2
 -10 -16   5 72.7287 6.65413   3
  -8 -16   5 209.681 15.6227   5
  -8 -16   5 207.727 13.7806   4
  -8 -16   5 181.232 17.7440   1
  -8 -16   5 225.379 10.9593   3
  -8  16   5 214.511 12.1189   3
  -8  16   5 207.769 11.0876   2
  -8  16   5 192.260 12.5330   4
  -6 -16   5 180.504 17.6187   1
  -6 -16   5 208.717 13.0732   4
  -6 -16   5 205.878 14.3891   5
  -6 -16   5 217.365 10.0981   3
  -6  16   5 212.270 11.5657   3
  -6  16   5 210.459 10.9515   2
  -6  16   5 194.649 12.0813   4
  -4 -16   5 294.646 16.0952   4
  -4 -16   5 275.416 22.3217   1
  -4 -16   5 305.068 17.7518   5
   4  16  -5 302.172 13.7114   2
  -4  16   5 309.936 15.6395   4
  -4  16   5 307.264 14.8428   3
  -4  16   5 299.444 14.6137   2
  -2 -16   5 42.4444 6.12408   4
  -2  16   5 41.1190 7.63695   1
   2  16  -5 43.3752 4.55792   2
  -2  16   5 48.2826 5.47034   4
  -2  16   5 37.6434 4.62228   2
  -2  16   5 40.5736 4.60227   3
   0 -16   5 326.292 18.9087   5
   0 -16   5 310.088 15.2739   4
   0 -16   5 273.255 24.6463   1
   0  16  -5 312.271 15.0965   2
   0  16   5 290.712 15.0501   2
   0  16   5 312.247 18.6949   1
   0  16   5 308.460 15.0300   4
   2 -16   5 47.3285 5.10216   4
   2  16   5 60.6992 7.31019   1
  -2  16  -5 55.4874 5.51391   2
   4 -16   5 338.864 17.3491   5
  -4  16  -5 256.939 15.6691   2
  -9  17   5 75.1395 6.47925   2
  -7 -17   5 734.522 32.6605   4
  -7 -17   5 695.309 29.1517   3
  -7 -17   5 648.122 37.6045   1
  -7  17   5 743.189 30.3178   2
  -7  17   5 698.845 31.7858   4
  -7  17   5 746.521 31.2436   3
  -5 -17   5 -1.7384 5.51788   1
  -5 -17   5 11.7505 4.17283   4
  -5 -17   5 21.6133 5.90873   5
  -5  17   5 21.7305 4.48176   4
  -5  17   5 10.6830 3.11681   2
  -3 -17   5 621.086 28.6641   5
  -3 -17   5 600.064 27.0542   4
  -3 -17   5 543.737 33.7368   1
  -3  17   5 612.002 25.8655   2
  -3  17   5 568.640 25.6011   3
   3  17  -5 598.180 25.0213   2
  -3  17   5 594.040 26.4236   4
  -1 -17   5 -1.3292 2.90789   4
  -1  17   5 2.99460 2.43034   2
  -1  17   5 1.30647 2.68202   1
  -1  17   5 6.27059 2.51975   3
  -1  17   5 2.40057 2.59952   4
   1 -17   5 6.19655 2.83455   4
   1 -17   5 -3.6750 7.11758   1
   1  17   5 4.52930 2.92333   1
  -1  17  -5 2.20364 2.85275   2
   1  17   5 7.85986 2.90721   2
   3 -17   5 878.137 36.8687   5
   3 -17   5 784.642 51.9791   1
   3 -17   5 797.680 33.4496   4
   3  17   5 863.135 34.1703   4
  -3  17  -5 801.303 35.2538   2
  -5 -17  -5 3.42611 3.59399   3
  -6 -18   5 36.0072 9.64152   5
  -6 -18   5 28.2710 6.03683   4
  -6  18   5 23.6480 4.05360   3
  -6  18   5 34.1046 4.67816   2
  -6  18   5 25.0162 4.79736   4
  -4 -18   5 269.823 23.6972   1
  -4 -18   5 318.930 19.5362   4
  -4 -18   5 337.352 18.9903   5
  -4  18   5 356.747 17.2869   4
  -4  18   5 324.666 15.9442   2
   4  18  -5 342.778 15.3830   2
  -4  18   5 332.172 16.1749   3
  -2 -18   5 561.629 25.3427   4
  -2 -18   5 567.993 26.9940   5
   2  18  -5 524.318 28.0435   2
  -2  18   5 534.277 24.6871   4
  -2  18   5 569.916 24.3920   3
  -2  18   5 548.514 24.4801   2
   0 -18   5 181.264 10.6354   4
   0 -18   5 226.388 16.3370   5
   0 -18   5 151.581 20.5155   1
   0  18   5 172.429 10.6827   2
   0  18  -5 180.170 10.4166   2
   0  18   5 171.277 10.0450   3
   0  18   5 186.715 13.8827   1
   2 -18   5 112.957 7.19074   4
  -2  18  -5 96.1169 7.82404   2
   2  18   5 107.064 8.08211   2
  -4  18  -5 209.727 13.8107   2
  -7 -19   5 30.3430 10.0202   1
  -5 -19   5 3.34398 3.49421   4
  -5  19   5 2.59332 2.98181   4
  -5  19   5 2.92649 2.58076   3
  -5  19   5 1.47208 2.50690   2
  -3 -19   5 85.9305 8.74903   4
  -3 -19   5 108.544 9.74225   5
  -3  19   5 94.6140 10.0056   4
  -3  19   5 81.3069 6.99370   2
  -3  19   5 71.2086 10.8092   3
  -1 -19   5 7.14248 3.22518   4
   1  19  -5 10.4302 3.39578   2
  -1  19   5 9.06679 3.57979   1
  -1  19   5 9.53402 3.23710   2
  -1  19   5 15.6611 4.33316   3
   1 -19   5 3.71010 2.60126   4
   1  19   5 4.51619 2.82350   2
  -1  19  -5 1.78009 2.78388   2
  -3  19  -5 79.6088 7.24118   2
  -6  20   5 11.5343 5.35627   2
  -4 -20   5 0.33842 3.03307   4
  -4  20   5 5.40566 2.90289   2
   4  20  -5 -0.3333 4.42860   2
  -4  20   5 3.32869 2.39096   3
  -4  20   5 11.2234 3.23853   4
  -2 -20   5 79.0176 7.61859   4
  -2  20   5 84.2901 6.78705   3
  -2  20   5 82.4686 7.85586   2
   2  20  -5 93.0221 7.60057   2
   0  20   5 3.45763 2.80980   2
   0  20   5 1.06847 2.62551   1
   0  20   5 -1.5399 2.18648   3
   0  20  -5 3.93029 3.10706   2
   2 -20   5 22.4383 3.65577   4
  -2  20  -5 24.7264 4.58581   2
  -7  21   5 49.4770 5.63547   2
  -5  21   5 7.45876 2.98316   2
   3  21  -5 164.158 10.4434   2
  -3  21   5 174.070 10.6156   2
  -3  21   5 177.340 13.9796   4
  -1 -21   5 5.57883 3.74169   4
  -1  21   5 2.78797 3.00509   1
   1  21  -5 0.24645 2.88317   2
  -1  21   5 2.59024 2.53659   2
   1 -21   5 10.6873 3.47831   4
  -1  21  -5 -0.8638 3.12956   2
   2  22  -5 7.12116 4.18959   2
   0  22  -5 180.869 11.2279   2
   1  23  -5 60.5499 7.13309   2
 -12   0   6 13.0883 3.34040   3
 -10   0   6 1928.32 84.6269   1
 -10   0   6 1943.76 75.5036   3
  -8   0   6 28.1999 5.79115   4
  -8   0   6 11.0648 3.69477   1
  -6   0   6 411.433 21.6185   5
  -6   0   6 446.030 26.1671   1
  -6   0   6 450.197 21.4015   4
  -6   0   6 437.050 18.0158   3
  -4   0   6 278.204 19.0282   1
  -4   0   6 262.745 13.7183   5
  -4   0   6 279.211 14.9127   5
  -4   0   6 276.764 14.6588   4
  -2   0   6 1924.85 75.3417   5
  -2   0   6 1909.58 75.0156   5
  -2   0   6 1948.17 81.4749   1
  -2   0   6 1852.42 74.7106   4
   0   0   6 255.572 14.2195   5
   0   0  -6 265.335 12.5046   2
   0   0   6 274.502 18.6130   1
   0   0   6 282.542 12.9318   4
   2   0   6 162.467 13.9722   1
   2   0   6 169.752 9.68185   5
  -2   0  -6 155.095 9.05771   2
   4   0   6 1863.61 79.5960   1
  -4   0  -6 1846.33 73.4280   2
   4   0   6 1879.38 73.5707   5
  -6   0  -6 15.3472 4.36645   2
 -13  -1   6 279.175 15.1837   3
 -11  -1   6 50.6567 9.41676   1
 -11  -1   6 55.1740 5.57481   3
 -11  -1   6 45.4403 7.66022   4
 -11   1   6 54.9097 9.80292   1
 -11   1   6 57.1751 8.29177   4
 -11   1   6 56.7182 5.60523   3
  -9  -1   6 4.58547 3.39954   1
  -9  -1   6 5.43099 2.43682   3
  -9  -1   6 0.93430 3.76954   4
  -9   1   6 6.98644 4.02013   4
  -9   1   6 6.46170 2.48445   3
  -9   1   6 3.00058 2.88813   1
  -7  -1   6 62.7769 9.24657   5
  -7  -1   6 62.3083 4.61173   3
  -7  -1   6 67.0738 9.75981   1
  -7  -1   6 60.3244 7.37059   4
  -7   1   6 70.3509 4.81830   3
  -7   1   6 63.5934 9.53160   1
  -7   1   6 63.9770 7.24947   4
  -5  -1   6 3.29614 2.79929   5
  -5  -1   6 2.22917 2.69708   1
  -5  -1   6 -0.6061 3.51443   5
[truncated: 37,202 more chars]
